# Supplementary material for: Isolable fluorinated triphenylmethyl cation salts of [HCB11Cl11]−: demonstration of remarkable hydride affinity
Source: Chem Sci. 2022 Apr 4;13(17):4972–6. doi: 10.1039/d1sc05936j (PMC9067617; doi:10.1039/d1sc05936j)
Supplement: SC-013-D1SC05936J-s003 [file SC-013-D1SC05936J-s003.cif]

# Electronic Supplementary Material (ESI) for Chemical Science.
# This journal is © The Royal Society of Chemistry 2022

####################################################################### 
# 
# This file contains crystal structure data downloaded from the 
# Cambridge Structural Database (CSD) hosted by the Cambridge 
# Crystallographic Data Centre (CCDC).
# 
# Full information about CCDC data access policies and citation 
# guidelines are available at http://www.ccdc.cam.ac.uk/access/V1 
# 
# Audit and citation data items may have been added by the CCDC. 
# Please retain this information to preserve the provenance of 
# this file and to allow appropriate attribution of the data. 
# 
#######################################################################

data_sog556
_database_code_depnum_ccdc_archive 'CCDC 2079761'
loop_
_audit_author_name
_audit_author_address
'Nattamai Bhuvanesh'
;Texas AM University
United States of America
;
_audit_update_record             
;
2021-04-23 deposited with the CCDC.	2022-04-04 downloaded from the CCDC.
;
_audit_creation_date             2021-04-05
_audit_creation_method           
;
Olex2 1.3
(compiled 2020.11.12 svn.r5f609507 for OlexSys, GUI svn.r6272)
;
_shelx_SHELXL_version_number     2018/3
_chemical_name_common            ?
_chemical_name_systematic        ?
_chemical_formula_moiety         'C H B11 Cl11, C19 H9 F6'
_chemical_formula_sum            'C20 H10 B11 Cl11 F6'
_chemical_formula_weight         873.14
_chemical_absolute_configuration ad
_chemical_melting_point          ?
loop_
_atom_type_symbol
_atom_type_description
_atom_type_scat_dispersion_real
_atom_type_scat_dispersion_imag
_atom_type_scat_source
C C 0.0033 0.0016 'International Tables Vol C Tables 4.2.6.8 and 6.1.1.4'
H H 0.0000 0.0000 'International Tables Vol C Tables 4.2.6.8 and 6.1.1.4'
B B 0.0013 0.0007 'International Tables Vol C Tables 4.2.6.8 and 6.1.1.4'
Cl Cl 0.1484 0.1585 'International Tables Vol C Tables 4.2.6.8 and 6.1.1.4'
F F 0.0171 0.0103 'International Tables Vol C Tables 4.2.6.8 and 6.1.1.4'

_shelx_space_group_comment       
;
The symmetry employed for this shelxl refinement is uniquely defined
by the following loop, which should always be used as a source of
symmetry information in preference to the above space-group names.
They are only intended as comments.
;
_space_group_crystal_system      monoclinic
_space_group_IT_number           5
_space_group_name_H-M_alt        'C 1 2 1'
_space_group_name_Hall           'C 2y'
loop_
_space_group_symop_operation_xyz
'x, y, z'
'-x, y, -z'
'x+1/2, y+1/2, z'
'-x+1/2, y+1/2, -z'

_cell_length_a                   21.8423(11)
_cell_length_b                   11.6968(6)
_cell_length_c                   19.7476(10)
_cell_angle_alpha                90
_cell_angle_beta                 98.580(2)
_cell_angle_gamma                90
_cell_volume                     4988.8(4)
_cell_formula_units_Z            6
_cell_measurement_reflns_used    9215
_cell_measurement_temperature    110.0
_cell_measurement_theta_max      30.459
_cell_measurement_theta_min      2.171
_shelx_estimated_absorpt_T_max   0.889
_shelx_estimated_absorpt_T_min   0.817
_exptl_absorpt_coefficient_mu    0.971
_exptl_absorpt_correction_T_max  0.3368
_exptl_absorpt_correction_T_min  0.2978
_exptl_absorpt_correction_type   multi-scan
_exptl_absorpt_process_details   
;
SADABS-2016/2 (Bruker,2016/2) was used for absorption correction.
wR2(int) was 0.0972 before and 0.0559 after correction.
The Ratio of minimum to maximum transmission is 0.8842.
The \l/2 correction factor is Not present.
;
_exptl_absorpt_special_details   ?
_exptl_crystal_colour            red
_exptl_crystal_colour_primary    red
_exptl_crystal_density_diffrn    1.744
_exptl_crystal_density_meas      ?
_exptl_crystal_density_method    ?
_exptl_crystal_description       block
_exptl_crystal_F_000             2556
_exptl_crystal_size_max          0.217
_exptl_crystal_size_mid          0.182
_exptl_crystal_size_min          0.124
_exptl_transmission_factor_max   ?
_exptl_transmission_factor_min   ?
_diffrn_reflns_av_R_equivalents  0.0447
_diffrn_reflns_av_unetI/netI     0.0221
_diffrn_reflns_Laue_measured_fraction_full 1.000
_diffrn_reflns_Laue_measured_fraction_max 0.999
_diffrn_reflns_limit_h_max       31
_diffrn_reflns_limit_h_min       -31
_diffrn_reflns_limit_k_max       16
_diffrn_reflns_limit_k_min       -16
_diffrn_reflns_limit_l_max       28
_diffrn_reflns_limit_l_min       -28
_diffrn_reflns_number            186799
_diffrn_reflns_point_group_measured_fraction_full 1.000
_diffrn_reflns_point_group_measured_fraction_max 0.999
_diffrn_reflns_theta_full        25.242
_diffrn_reflns_theta_max         30.544
_diffrn_reflns_theta_min         1.886
_diffrn_ambient_temperature      110.0
_diffrn_detector_area_resol_mean ?
_diffrn_measured_fraction_theta_full 1.000
_diffrn_measured_fraction_theta_max 0.999
_diffrn_measurement_device_type  'Bruker QUEST PHOTON-III'
_diffrn_measurement_method       '\f and \w scans'
_diffrn_radiation_type           MoK\a
_diffrn_radiation_wavelength     0.71073
_diffrn_source                   ?
_diffrn_source_current           1.0
_diffrn_source_power             0.05
_diffrn_source_voltage           50.0
_diffrn_standards_number         0
_reflns_Friedel_coverage         0.914
_reflns_Friedel_fraction_full    1.000
_reflns_Friedel_fraction_max     0.998
_reflns_number_gt                14149
_reflns_number_total             15290
_reflns_special_details          
;
 Reflections were merged by SHELXL according to the crystal
 class for the calculation of statistics and refinement.
 
 _reflns_Friedel_fraction is defined as the number of unique
 Friedel pairs measured divided by the number that would be
 possible theoretically, ignoring centric projections and
 systematic absences.
;
_reflns_threshold_expression     'I > 2\s(I)'
_computing_cell_refinement       'SAINT V8.38A (Bruker, 2018)'
_computing_data_collection       ?
_computing_data_reduction        'SAINT V8.38A (Bruker, 2018)'
_computing_molecular_graphics    'Olex2 1.3 (Dolomanov et al., 2009)'
_computing_publication_material  'Olex2 1.3 (Dolomanov et al., 2009)'
_computing_structure_refinement  'XL  (Sheldrick, 2008)'
_computing_structure_solution    'SHELXT 2018/2 (Sheldrick, 2018)'
_refine_diff_density_max         0.386
_refine_diff_density_min         -0.284
_refine_diff_density_rms         0.046
_refine_ls_abs_structure_details 
;
 Flack x determined using 6446 quotients [(I+)-(I-)]/[(I+)+(I-)]
 (Parsons, Flack and Wagner, Acta Cryst. B69 (2013) 249-259).
;
_refine_ls_abs_structure_Flack   -0.011(9)
_refine_ls_extinction_coef       .
_refine_ls_extinction_method     none
_refine_ls_goodness_of_fit_ref   1.061
_refine_ls_hydrogen_treatment    constr
_refine_ls_matrix_type           full
_refine_ls_number_parameters     673
_refine_ls_number_reflns         15290
_refine_ls_number_restraints     68
_refine_ls_R_factor_all          0.0264
_refine_ls_R_factor_gt           0.0224
_refine_ls_restrained_S_all      1.092
_refine_ls_shift/su_max          0.005
_refine_ls_shift/su_mean         0.000
_refine_ls_structure_factor_coef Fsqd
_refine_ls_weighting_details     
'w=1/[\s^2^(Fo^2^)+(0.0287P)^2^+1.2258P] where P=(Fo^2^+2Fc^2^)/3'
_refine_ls_weighting_scheme      calc
_refine_ls_wR_factor_gt          0.0531
_refine_ls_wR_factor_ref         0.0542
_refine_special_details          ?
_olex2_refinement_description    
;
1. Fixed Uiso
 At 1.2 times of:
  H11 of C11, H3 of C3, H7 of C7, H15 of C15, H17 of C17, H13 of C13, H19 of
  C19, H1C of C1C, H5 of C5, H9 of C9, H28 of C28, H24 of C24, H26 of C26, H30
  of C30, H22 of C22
 At 1.5 times of:
  H6B of C6B
2. Shared sites
{B6B, C6B}
3. Restrained distances
 Cl5C-B5B \\sim Cl5B-B5B \\sim Cl4C-B4B \\sim Cl4B-B4B
 with sigma of 0.005
4. Uiso/Uaniso restraints and constraints
Cl4B \\sim Cl5B \\sim B4B \\sim B5B \\sim Cl5C \\sim Cl4C: within 2A with sigma
of 0.02 and sigma for terminal atoms of 0.04 within 2A
Uanis(B6B) = Uanis(C6B)
5. Rigid body (RIGU) restrains
 Cl4B, Cl5B, B4B, B5B, Cl5C, Cl4C
 with sigma for 1-2 distances of 0.01 and sigma for 1-3 distances of 0.01
6. Others
 Fixed Sof: Cl4B(0.5) Cl5B(0.5) Cl6B(0.5) B6B(0.5) C6B(0.5) H6B(0.5) Cl5C(0.5)
 Cl4C(0.5)
7.a Riding coordinates:
 C6B(H6B)
7.b Aromatic/amide H refined with riding coordinates:
 C3(H3), C5(H5), C7(H7), C9(H9), C11(H11), C13(H13), C15(H15), C17(H17),
 C19(H19), C22(H22), C24(H24), C26(H26), C28(H28), C30(H30)
7.c Boron cage BH refined with riding coordinates:
 C1C(H1C)
;
_atom_sites_solution_hydrogens   mixed
_atom_sites_solution_primary     dual
_atom_sites_solution_secondary   ?
loop_
_atom_site_label
_atom_site_type_symbol
_atom_site_fract_x
_atom_site_fract_y
_atom_site_fract_z
_atom_site_U_iso_or_equiv
_atom_site_adp_type
_atom_site_occupancy
_atom_site_site_symmetry_order
_atom_site_calc_flag
_atom_site_refinement_flags_posn
_atom_site_refinement_flags_adp
_atom_site_refinement_flags_occupancy
_atom_site_disorder_assembly
_atom_site_disorder_group
Cl1 Cl 0.70899(3) 0.51940(5) 1.03151(2) 0.02706(11) Uani 1 1 d . . . . .
Cl2 Cl 0.59020(2) 0.34016(5) 0.94443(3) 0.02709(11) Uani 1 1 d . . . . .
Cl3 Cl 0.66036(2) 0.15637(4) 0.83189(3) 0.02370(10) Uani 1 1 d . . . . .
Cl4 Cl 0.81939(2) 0.22012(4) 0.84996(3) 0.02137(9) Uani 1 1 d . . . . .
Cl5 Cl 0.84923(2) 0.44142(5) 0.97742(3) 0.02638(11) Uani 1 1 d . . . . .
Cl6 Cl 0.60414(3) 0.64437(5) 0.88413(3) 0.03036(12) Uani 1 1 d . . . . .
Cl7 Cl 0.57020(2) 0.41369(5) 0.75784(3) 0.03111(12) Uani 1 1 d . . . . .
Cl8 Cl 0.71754(3) 0.33223(5) 0.69979(3) 0.02674(11) Uani 1 1 d . . . . .
Cl9 Cl 0.84001(2) 0.51448(5) 0.78938(3) 0.02698(11) Uani 1 1 d . . . . .
Cl10 Cl 0.77104(3) 0.70450(4) 0.90698(3) 0.02673(11) Uani 1 1 d . . . . .
Cl11 Cl 0.68442(3) 0.63701(4) 0.73640(3) 0.02789(11) Uani 1 1 d . . . . .
C1C C 0.72439(8) 0.34181(16) 0.92239(10) 0.0157(3) Uani 1 1 d . . . . .
H1C H 0.733218 0.276130 0.963973 0.019 Uiso 1 1 calc R U . . .
B1 B 0.70970(10) 0.48013(18) 0.94562(11) 0.0178(4) Uani 1 1 d . . . . .
B2 B 0.64998(10) 0.39176(19) 0.90123(12) 0.0186(4) Uani 1 1 d . . . . .
B3 B 0.68446(10) 0.29946(18) 0.84525(11) 0.0163(4) Uani 1 1 d . . . . .
B4 B 0.76535(10) 0.33106(19) 0.85488(11) 0.0160(4) Uani 1 1 d . . . . .
B5 B 0.78077(10) 0.44165(19) 0.91686(11) 0.0177(4) Uani 1 1 d . . . . .
B6 B 0.65894(10) 0.53561(19) 0.87446(12) 0.0192(4) Uani 1 1 d . . . . .
B7 B 0.64245(10) 0.4236(2) 0.81218(11) 0.0189(4) Uani 1 1 d . . . . .
B8 B 0.71438(10) 0.38523(19) 0.78338(11) 0.0180(4) Uani 1 1 d . . . . .
B9 B 0.77473(10) 0.47384(19) 0.82800(11) 0.0173(4) Uani 1 1 d . . . . .
B10 B 0.74048(10) 0.56659(19) 0.88452(11) 0.0181(4) Uani 1 1 d . . . . .
B11 B 0.69879(10) 0.53143(19) 0.80174(11) 0.0186(4) Uani 1 1 d . . . . .
Cl1B Cl 0.33982(2) 0.17001(5) 0.48454(4) 0.03787(15) Uani 1 1 d . . . . .
Cl2B Cl 0.42397(2) 0.41651(4) 0.44279(3) 0.02025(9) Uani 1 1 d . . . . .
Cl3B Cl 0.56106(3) 0.31892(4) 0.37465(3) 0.02625(11) Uani 1 1 d . . . . .
Cl4B Cl 0.56944(9) 0.00514(17) 0.38586(9) 0.0264(4) Uani 0.5 1 d D U P A 1
Cl5B Cl 0.43027(8) -0.09256(12) 0.45772(8) 0.0257(3) Uani 0.5 1 d D U P A 1
Cl6B Cl 0.41958(4) 0.15630(9) 0.34177(5) 0.02064(17) Uani 0.5 1 d . . P A 1
B1B B 0.42202(10) 0.1660(2) 0.49456(12) 0.0209(4) Uani 1 1 d . . . . .
B2B B 0.46343(10) 0.29035(17) 0.47359(11) 0.0150(4) Uani 1 1 d . . . . .
B3B B 0.53087(10) 0.24236(18) 0.44010(11) 0.0171(4) Uani 1 1 d . . . . .
B4B B 0.53083(12) 0.08913(19) 0.43999(13) 0.0247(5) Uani 1 1 d D U . . .
B5B B 0.46305(12) 0.04225(19) 0.47366(14) 0.0270(5) Uani 1 1 d D U . . .
B6B B 0.46109(9) 0.16604(19) 0.42303(10) 0.0171(4) Uani 0.5 1 d . . P A 1
C6B C 0.46109(9) 0.16604(19) 0.42303(10) 0.0171(4) Uani 0.5 1 d . . P A 2
H6B H 0.434128 0.159718 0.370267 0.026 Uiso 0.5 1 d R U P A 2
F1 F 0.64976(6) 0.40345(12) 0.15313(7) 0.0311(3) Uani 1 1 d . . . . .
F2 F 0.83907(6) 0.44156(18) 0.29452(9) 0.0500(5) Uani 1 1 d . . . . .
F3 F 0.77641(6) 0.37011(11) 0.56564(7) 0.0280(3) Uani 1 1 d . . . . .
F4 F 0.70317(7) 0.73980(11) 0.59802(7) 0.0291(3) Uani 1 1 d . . . . .
F5 F 0.44750(6) 0.66712(12) 0.41392(8) 0.0320(3) Uani 1 1 d . . . . .
F6 F 0.52214(9) 0.79920(15) 0.21819(8) 0.0496(5) Uani 1 1 d . . . . .
C1 C 0.65356(9) 0.56449(16) 0.37764(10) 0.0192(4) Uani 1 1 d . . . . .
C2 C 0.68468(9) 0.51372(17) 0.32541(10) 0.0195(4) Uani 1 1 d . . . . .
C3 C 0.65036(10) 0.47798(17) 0.26279(11) 0.0216(4) Uani 1 1 d . . . . .
H3 H 0.606495 0.484025 0.255005 0.026 Uiso 1 1 calc R U . . .
C4 C 0.68194(10) 0.43401(17) 0.21306(10) 0.0218(4) Uani 1 1 d . . . . .
C5 C 0.74537(10) 0.42129(19) 0.22242(11) 0.0264(4) Uani 1 1 d . . . . .
H5 H 0.766053 0.390707 0.187435 0.032 Uiso 1 1 calc R U . . .
C6 C 0.77763(10) 0.4548(2) 0.28478(13) 0.0287(5) Uani 1 1 d . . . . .
C7 C 0.74969(10) 0.50177(18) 0.33642(11) 0.0238(4) Uani 1 1 d . . . . .
H7 H 0.773547 0.525415 0.378272 0.029 Uiso 1 1 calc R U . . .
C8 C 0.68007(9) 0.55697(17) 0.44888(10) 0.0188(4) Uani 1 1 d . . . . .
C9 C 0.71493(9) 0.46062(17) 0.47444(11) 0.0204(4) Uani 1 1 d . . . . .
H9 H 0.718842 0.396398 0.445953 0.024 Uiso 1 1 calc R U . . .
C10 C 0.74307(9) 0.46175(17) 0.54138(11) 0.0213(4) Uani 1 1 d . . . . .
C11 C 0.73995(10) 0.55371(18) 0.58485(11) 0.0222(4) Uani 1 1 d . . . . .
H11 H 0.760676 0.553212 0.630704 0.027 Uiso 1 1 calc R U . . .
C12 C 0.70495(10) 0.64676(17) 0.55800(10) 0.0214(4) Uani 1 1 d . . . . .
C13 C 0.67383(9) 0.65054(17) 0.49244(10) 0.0205(4) Uani 1 1 d . . . . .
H13 H 0.648770 0.714370 0.476747 0.025 Uiso 1 1 calc R U . . .
C14 C 0.59616(10) 0.62565(17) 0.35787(10) 0.0212(4) Uani 1 1 d . . . . .
C15 C 0.54874(10) 0.62094(17) 0.39925(11) 0.0207(4) Uani 1 1 d . . . . .
H15 H 0.554856 0.581951 0.441923 0.025 Uiso 1 1 calc R U . . .
C16 C 0.49355(10) 0.67427(18) 0.37608(11) 0.0240(4) Uani 1 1 d . . . . .
C17 C 0.48292(11) 0.73525(19) 0.31553(12) 0.0284(5) Uani 1 1 d . . . . .
H17 H 0.444510 0.772350 0.301052 0.034 Uiso 1 1 calc R U . . .
C18 C 0.53031(13) 0.7397(2) 0.27738(12) 0.0317(5) Uani 1 1 d . . . . .
C19 C 0.58675(11) 0.68756(19) 0.29599(11) 0.0276(5) Uani 1 1 d . . . . .
H19 H 0.618410 0.693098 0.267979 0.033 Uiso 1 1 calc R U . . .
F7 F 0.43606(7) 0.97298(13) 0.22159(7) 0.0356(3) Uani 1 1 d . . . . .
F8 F 0.55693(8) 1.26436(14) 0.14837(9) 0.0434(4) Uani 1 1 d . . . . .
F9 F 0.44355(7) 0.58356(12) -0.11045(9) 0.0401(4) Uani 1 1 d . . . . .
C20 C 0.500000 0.9433(2) 0.000000 0.0172(5) Uani 1 2 d S T P . .
C21 C 0.49848(8) 1.00453(17) 0.06332(10) 0.0181(4) Uani 1 1 d . . . . .
C22 C 0.46714(9) 0.95757(18) 0.11397(11) 0.0209(4) Uani 1 1 d . . . . .
H22 H 0.446264 0.886364 0.106787 0.025 Uiso 1 1 calc R U . . .
C23 C 0.46732(10) 1.0167(2) 0.17404(11) 0.0251(4) Uani 1 1 d . . . . .
C24 C 0.49718(11) 1.1200(2) 0.18713(12) 0.0296(5) Uani 1 1 d . . . . .
H24 H 0.496948 1.158941 0.229294 0.036 Uiso 1 1 calc R U . . .
C25 C 0.52740(10) 1.1644(2) 0.13648(12) 0.0277(4) Uani 1 1 d . . . . .
C26 C 0.52893(9) 1.11080(18) 0.07475(11) 0.0223(4) Uani 1 1 d . . . . .
H26 H 0.549844 1.144293 0.040816 0.027 Uiso 1 1 calc R U . . .
C27 C 0.500000 0.8199(2) 0.000000 0.0192(5) Uani 1 2 d S T P . .
C28 C 0.47057(9) 0.75934(18) -0.05799(12) 0.0224(4) Uani 1 1 d . . . . .
H28 H 0.450789 0.798748 -0.097326 0.027 Uiso 1 1 calc R U . . .
C29 C 0.47147(10) 0.6418(2) -0.05568(13) 0.0279(5) Uani 1 1 d . . . . .
C30 C 0.500000 0.5809(3) 0.000000 0.0326(8) Uani 1 2 d S T P . .
H30 H 0.499998 0.499632 0.000001 0.039 Uiso 1 2 calc R U P . .
Cl5C Cl 0.41593(7) -0.07505(12) 0.43225(8) 0.0274(3) Uani 0.5 1 d D U P A 2
Cl4C Cl 0.55313(9) 0.01794(18) 0.36549(8) 0.0254(3) Uani 0.5 1 d D U P A 2

loop_
_atom_site_aniso_label
_atom_site_aniso_U_11
_atom_site_aniso_U_22
_atom_site_aniso_U_33
_atom_site_aniso_U_23
_atom_site_aniso_U_13
_atom_site_aniso_U_12
Cl1 0.0417(3) 0.0254(2) 0.0162(2) -0.00330(19) 0.0115(2) -0.0026(2)
Cl2 0.0229(2) 0.0254(2) 0.0370(3) 0.0008(2) 0.0176(2) -0.00345(18)
Cl3 0.0231(2) 0.0168(2) 0.0317(3) -0.00406(19) 0.00563(18) -0.00530(18)
Cl4 0.0201(2) 0.0197(2) 0.0258(2) 0.00137(18) 0.00833(18) 0.00409(17)
Cl5 0.0190(2) 0.0338(3) 0.0245(2) -0.0001(2) -0.00282(18) -0.00459(19)
Cl6 0.0312(3) 0.0236(3) 0.0395(3) 0.0026(2) 0.0160(2) 0.0107(2)
Cl7 0.0202(2) 0.0376(3) 0.0324(3) -0.0004(2) -0.0061(2) 0.0016(2)
Cl8 0.0392(3) 0.0266(2) 0.0153(2) -0.00337(19) 0.0069(2) 0.0007(2)
Cl9 0.0251(2) 0.0298(3) 0.0293(3) 0.0012(2) 0.0150(2) -0.0073(2)
Cl10 0.0404(3) 0.0171(2) 0.0240(2) -0.00212(18) 0.0091(2) -0.0097(2)
Cl11 0.0405(3) 0.0232(2) 0.0208(2) 0.00770(19) 0.0071(2) 0.0060(2)
C1C 0.0159(8) 0.0161(8) 0.0159(8) 0.0005(7) 0.0048(7) -0.0020(7)
B1 0.0231(10) 0.0156(9) 0.0160(10) -0.0006(7) 0.0075(8) -0.0011(8)
B2 0.0155(9) 0.0192(10) 0.0221(11) -0.0004(8) 0.0065(8) -0.0018(7)
B3 0.0163(9) 0.0161(10) 0.0169(10) -0.0007(7) 0.0039(8) -0.0012(7)
B4 0.0164(9) 0.0157(9) 0.0168(9) -0.0007(7) 0.0058(7) -0.0005(7)
B5 0.0160(9) 0.0202(10) 0.0171(10) 0.0010(8) 0.0032(7) -0.0030(8)
B6 0.0193(10) 0.0183(10) 0.0214(10) 0.0016(8) 0.0080(8) 0.0028(8)
B7 0.0174(9) 0.0194(10) 0.0199(10) 0.0004(8) 0.0023(8) 0.0010(8)
B8 0.0197(10) 0.0193(10) 0.0156(10) -0.0009(8) 0.0040(8) -0.0012(8)
B9 0.0193(10) 0.0189(10) 0.0153(10) 0.0009(8) 0.0073(8) -0.0029(8)
B10 0.0218(10) 0.0156(9) 0.0181(10) 0.0006(8) 0.0072(8) -0.0024(8)
B11 0.0223(10) 0.0181(10) 0.0157(9) 0.0018(8) 0.0041(8) 0.0024(8)
Cl1B 0.0189(2) 0.0296(3) 0.0690(4) -0.0182(3) 0.0193(2) -0.0093(2)
Cl2B 0.0196(2) 0.01430(19) 0.0271(2) 0.00025(17) 0.00450(17) 0.00344(16)
Cl3B 0.0348(3) 0.0211(2) 0.0272(3) 0.00244(19) 0.0189(2) -0.00274(19)
Cl4B 0.0301(9) 0.0207(7) 0.0306(9) -0.0069(7) 0.0121(7) 0.0059(6)
Cl5B 0.0348(8) 0.0136(6) 0.0286(8) -0.0032(5) 0.0048(6) -0.0075(5)
Cl6B 0.0251(4) 0.0222(4) 0.0133(4) -0.0023(3) -0.0013(3) -0.0009(4)
B1B 0.0193(9) 0.0151(9) 0.0308(12) -0.0048(9) 0.0115(9) -0.0053(8)
B2B 0.0158(9) 0.0120(9) 0.0178(10) -0.0015(7) 0.0049(8) -0.0003(7)
B3B 0.0193(10) 0.0142(9) 0.0197(10) -0.0003(7) 0.0089(8) -0.0008(7)
B4B 0.0292(12) 0.0150(10) 0.0340(13) -0.0037(9) 0.0179(10) 0.0009(9)
B5B 0.0303(12) 0.0127(10) 0.0416(14) -0.0060(9) 0.0174(11) -0.0046(8)
B6B 0.0176(8) 0.0176(9) 0.0163(9) -0.0031(7) 0.0029(7) -0.0031(7)
C6B 0.0176(8) 0.0176(9) 0.0163(9) -0.0031(7) 0.0029(7) -0.0031(7)
F1 0.0368(7) 0.0326(7) 0.0250(6) -0.0067(6) 0.0078(5) 0.0015(6)
F2 0.0212(6) 0.0786(13) 0.0541(10) -0.0317(9) 0.0180(6) -0.0093(7)
F3 0.0314(7) 0.0255(6) 0.0275(7) 0.0045(5) 0.0061(5) 0.0107(5)
F4 0.0466(8) 0.0178(6) 0.0240(6) -0.0043(5) 0.0085(6) 0.0003(5)
F5 0.0295(6) 0.0201(6) 0.0513(8) 0.0040(6) 0.0222(6) 0.0046(5)
F6 0.0715(12) 0.0526(10) 0.0280(8) 0.0203(7) 0.0180(7) 0.0372(9)
C1 0.0255(10) 0.0124(8) 0.0221(9) 0.0021(7) 0.0113(8) -0.0005(7)
C2 0.0255(9) 0.0138(8) 0.0214(9) 0.0019(7) 0.0112(7) -0.0001(7)
C3 0.0255(10) 0.0186(9) 0.0224(10) 0.0024(7) 0.0093(8) 0.0032(7)
C4 0.0312(10) 0.0154(9) 0.0201(9) -0.0002(7) 0.0084(8) 0.0001(8)
C5 0.0315(11) 0.0217(10) 0.0301(11) -0.0053(9) 0.0178(9) -0.0037(8)
C6 0.0224(10) 0.0319(12) 0.0348(12) -0.0079(9) 0.0145(9) -0.0065(8)
C7 0.0258(10) 0.0226(10) 0.0255(10) -0.0016(8) 0.0116(8) -0.0044(8)
C8 0.0219(9) 0.0158(8) 0.0208(9) 0.0006(7) 0.0102(7) -0.0012(7)
C9 0.0221(9) 0.0174(9) 0.0239(10) 0.0002(7) 0.0110(8) -0.0013(7)
C10 0.0226(9) 0.0169(9) 0.0260(10) 0.0041(8) 0.0087(8) 0.0029(7)
C11 0.0254(10) 0.0212(9) 0.0210(10) 0.0022(8) 0.0068(8) -0.0030(8)
C12 0.0272(10) 0.0161(9) 0.0231(9) -0.0015(7) 0.0110(8) -0.0026(7)
C13 0.0248(9) 0.0154(9) 0.0236(9) 0.0021(7) 0.0115(7) 0.0002(7)
C14 0.0283(10) 0.0174(9) 0.0195(9) 0.0015(7) 0.0087(8) 0.0047(7)
C15 0.0276(10) 0.0146(8) 0.0217(9) 0.0014(7) 0.0099(8) 0.0012(7)
C16 0.0286(10) 0.0152(9) 0.0306(11) -0.0005(8) 0.0121(8) 0.0013(8)
C17 0.0335(12) 0.0226(10) 0.0287(11) -0.0013(8) 0.0031(9) 0.0102(9)
C18 0.0474(14) 0.0263(11) 0.0225(10) 0.0059(9) 0.0086(10) 0.0158(10)
C19 0.0416(12) 0.0235(11) 0.0211(10) 0.0047(8) 0.0155(9) 0.0120(9)
F7 0.0425(8) 0.0405(8) 0.0284(7) 0.0109(6) 0.0201(6) 0.0182(6)
F8 0.0411(9) 0.0353(8) 0.0545(10) -0.0235(7) 0.0094(7) -0.0098(7)
F9 0.0312(7) 0.0278(7) 0.0625(10) -0.0223(7) 0.0113(7) -0.0063(6)
C20 0.0096(10) 0.0190(12) 0.0231(13) 0.000 0.0029(9) 0.000
C21 0.0144(8) 0.0194(9) 0.0202(9) 0.0003(7) 0.0023(7) 0.0026(7)
C22 0.0180(9) 0.0225(9) 0.0229(10) 0.0037(8) 0.0048(7) 0.0057(7)
C23 0.0247(10) 0.0299(11) 0.0221(10) 0.0061(8) 0.0078(8) 0.0139(8)
C24 0.0278(11) 0.0347(12) 0.0259(11) -0.0061(9) 0.0023(9) 0.0122(9)
C25 0.0225(10) 0.0240(10) 0.0356(12) -0.0096(9) 0.0013(8) 0.0033(8)
C26 0.0181(9) 0.0219(10) 0.0269(10) -0.0019(8) 0.0032(8) 0.0012(7)
C27 0.0129(11) 0.0198(13) 0.0263(14) 0.000 0.0075(10) 0.000
C28 0.0168(9) 0.0227(10) 0.0295(11) -0.0050(8) 0.0089(8) -0.0018(7)
C29 0.0186(9) 0.0244(11) 0.0433(13) -0.0098(9) 0.0131(9) -0.0045(8)
C30 0.0220(15) 0.0177(14) 0.063(2) 0.000 0.0210(15) 0.000
Cl5C 0.0321(7) 0.0147(6) 0.0344(8) -0.0069(6) 0.0017(6) -0.0059(5)
Cl4C 0.0328(10) 0.0235(7) 0.0213(8) -0.0064(6) 0.0080(6) 0.0076(6)

_geom_special_details            
;
 All esds (except the esd in the dihedral angle between two l.s. planes)
 are estimated using the full covariance matrix.  The cell esds are taken
 into account individually in the estimation of esds in distances, angles
 and torsion angles; correlations between esds in cell parameters are only
 used when they are defined by crystal symmetry.  An approximate (isotropic)
 treatment of cell esds is used for estimating esds involving l.s. planes.
;
loop_
_geom_bond_atom_site_label_1
_geom_bond_atom_site_label_2
_geom_bond_distance
_geom_bond_site_symmetry_2
_geom_bond_publ_flag
Cl1 B1 1.759(2) . ?
Cl2 B2 1.769(2) . ?
Cl3 B3 1.763(2) . ?
Cl4 B4 1.766(2) . ?
Cl5 B5 1.770(2) . ?
Cl6 B6 1.777(2) . ?
Cl7 B7 1.775(2) . ?
Cl8 B8 1.774(2) . ?
Cl9 B9 1.779(2) . ?
Cl10 B10 1.776(2) . ?
Cl11 B11 1.780(2) . ?
C1C H1C 1.1200 . ?
C1C B1 1.725(3) . ?
C1C B2 1.719(3) . ?
C1C B3 1.712(3) . ?
C1C B4 1.717(3) . ?
C1C B5 1.712(3) . ?
B1 B2 1.788(3) . ?
B1 B5 1.788(3) . ?
B1 B6 1.778(3) . ?
B1 B10 1.781(3) . ?
B2 B3 1.790(3) . ?
B2 B6 1.783(3) . ?
B2 B7 1.781(3) . ?
B3 B4 1.787(3) . ?
B3 B7 1.789(3) . ?
B3 B8 1.779(3) . ?
B4 B5 1.778(3) . ?
B4 B8 1.779(3) . ?
B4 B9 1.773(3) . ?
B5 B9 1.780(3) . ?
B5 B10 1.775(3) . ?
B6 B7 1.796(3) . ?
B6 B10 1.799(3) . ?
B6 B11 1.787(3) . ?
B7 B8 1.806(3) . ?
B7 B11 1.795(3) . ?
B8 B9 1.800(3) . ?
B8 B11 1.791(3) . ?
B9 B10 1.798(3) . ?
B9 B11 1.794(3) . ?
B10 B11 1.796(3) . ?
Cl1B B1B 1.777(2) . ?
Cl2B B2B 1.770(2) . ?
Cl3B B3B 1.778(2) . ?
Cl4B B4B 1.757(3) . ?
Cl5B B5B 1.741(3) . ?
Cl6B B6B 1.725(2) . ?
B1B B2B 1.794(3) . ?
B1B B3B 1.768(3) 2_656 ?
B1B B4B 1.773(4) 2_656 ?
B1B B5B 1.783(3) . ?
B1B B6B 1.756(3) . ?
B1B C6B 1.756(3) . ?
B2B B2B 1.773(4) 2_656 ?
B2B B3B 1.793(3) . ?
B2B B3B 1.781(3) 2_656 ?
B2B B6B 1.760(3) . ?
B2B C6B 1.760(3) . ?
B3B B4B 1.792(3) . ?
B3B B6B 1.755(3) . ?
B3B C6B 1.755(3) . ?
B4B B5B 1.777(4) 2_656 ?
B4B B5B 1.797(3) . ?
B4B B6B 1.758(3) . ?
B4B C6B 1.758(3) . ?
B4B Cl4C 1.819(3) . ?
B5B B5B 1.785(6) 2_656 ?
B5B B6B 1.756(3) . ?
B5B C6B 1.756(3) . ?
B5B Cl5C 1.833(3) . ?
C6B H6B 1.1201 . ?
F1 C4 1.332(2) . ?
F2 C6 1.336(3) . ?
F3 C10 1.343(2) . ?
F4 C12 1.349(2) . ?
F5 C16 1.342(2) . ?
F6 C18 1.349(3) . ?
C1 C2 1.445(3) . ?
C1 C8 1.442(3) . ?
C1 C14 1.446(3) . ?
C2 C3 1.411(3) . ?
C2 C7 1.411(3) . ?
C3 H3 0.9500 . ?
C3 C4 1.381(3) . ?
C4 C5 1.378(3) . ?
C5 H5 0.9500 . ?
C5 C6 1.381(3) . ?
C6 C7 1.378(3) . ?
C7 H7 0.9500 . ?
C8 C9 1.411(3) . ?
C8 C13 1.411(3) . ?
C9 H9 0.9500 . ?
C9 C10 1.372(3) . ?
C10 C11 1.384(3) . ?
C11 H11 0.9500 . ?
C11 C12 1.389(3) . ?
C12 C13 1.370(3) . ?
C13 H13 0.9500 . ?
C14 C15 1.413(3) . ?
C14 C19 1.409(3) . ?
C15 H15 0.9500 . ?
C15 C16 1.374(3) . ?
C16 C17 1.382(3) . ?
C17 H17 0.9500 . ?
C17 C18 1.369(3) . ?
C18 C19 1.376(3) . ?
C19 H19 0.9500 . ?
F7 C23 1.342(3) . ?
F8 C25 1.339(3) . ?
F9 C29 1.345(3) . ?
C20 C21 1.446(2) 2_655 ?
C20 C21 1.446(2) . ?
C20 C27 1.443(4) . ?
C21 C22 1.405(3) . ?
C21 C26 1.412(3) . ?
C22 H22 0.9500 . ?
C22 C23 1.373(3) . ?
C23 C24 1.379(4) . ?
C24 H24 0.9500 . ?
C24 C25 1.379(3) . ?
C25 C26 1.376(3) . ?
C26 H26 0.9500 . ?
C27 C28 1.417(3) 2_655 ?
C27 C28 1.417(3) . ?
C28 H28 0.9500 . ?
C28 C29 1.375(3) . ?
C29 C30 1.379(3) . ?
C30 H30 0.9500 . ?

loop_
_geom_angle_atom_site_label_1
_geom_angle_atom_site_label_2
_geom_angle_atom_site_label_3
_geom_angle
_geom_angle_site_symmetry_1
_geom_angle_site_symmetry_3
_geom_angle_publ_flag
B1 C1C H1C 117.8 . . ?
B2 C1C H1C 117.7 . . ?
B2 C1C B1 62.56(13) . . ?
B3 C1C H1C 117.6 . . ?
B3 C1C B1 114.70(15) . . ?
B3 C1C B2 62.89(12) . . ?
B3 C1C B4 62.82(12) . . ?
B3 C1C B5 114.61(15) . . ?
B4 C1C H1C 117.8 . . ?
B4 C1C B1 114.47(14) . . ?
B4 C1C B2 114.80(15) . . ?
B5 C1C H1C 117.9 . . ?
B5 C1C B1 62.70(12) . . ?
B5 C1C B2 114.56(15) . . ?
B5 C1C B4 62.45(12) . . ?
Cl1 B1 B2 120.84(14) . . ?
Cl1 B1 B5 120.32(15) . . ?
Cl1 B1 B6 124.93(15) . . ?
Cl1 B1 B10 124.28(15) . . ?
C1C B1 Cl1 122.01(14) . . ?
C1C B1 B2 58.57(12) . . ?
C1C B1 B5 58.31(12) . . ?
C1C B1 B6 104.54(15) . . ?
C1C B1 B10 104.39(14) . . ?
B2 B1 B5 107.65(15) . . ?
B6 B1 B2 60.01(13) . . ?
B6 B1 B5 108.02(15) . . ?
B6 B1 B10 60.74(13) . . ?
B10 B1 B2 108.52(16) . . ?
B10 B1 B5 59.64(12) . . ?
Cl2 B2 B1 119.86(15) . . ?
Cl2 B2 B3 120.06(14) . . ?
Cl2 B2 B6 125.92(14) . . ?
Cl2 B2 B7 125.56(15) . . ?
C1C B2 Cl2 120.39(15) . . ?
C1C B2 B1 58.88(12) . . ?
C1C B2 B3 58.35(12) . . ?
C1C B2 B6 104.54(15) . . ?
C1C B2 B7 104.82(14) . . ?
B1 B2 B3 107.93(15) . . ?
B6 B2 B1 59.70(13) . . ?
B6 B2 B3 108.12(15) . . ?
B7 B2 B1 108.43(15) . . ?
B7 B2 B3 60.12(12) . . ?
B7 B2 B6 60.51(13) . . ?
Cl3 B3 B2 121.43(14) . . ?
Cl3 B3 B4 118.74(14) . . ?
Cl3 B3 B7 126.22(15) . . ?
Cl3 B3 B8 124.39(14) . . ?
C1C B3 Cl3 120.61(14) . . ?
C1C B3 B2 58.75(12) . . ?
C1C B3 B4 58.75(11) . . ?
C1C B3 B7 104.80(15) . . ?
C1C B3 B8 104.92(15) . . ?
B4 B3 B2 108.06(15) . . ?
B4 B3 B7 108.42(15) . . ?
B7 B3 B2 59.70(12) . . ?
B8 B3 B2 108.40(15) . . ?
B8 B3 B4 59.85(12) . . ?
B8 B3 B7 60.81(12) . . ?
Cl4 B4 B3 120.01(14) . . ?
Cl4 B4 B5 120.85(14) . . ?
Cl4 B4 B8 124.20(14) . . ?
Cl4 B4 B9 124.56(13) . . ?
C1C B4 Cl4 121.75(14) . . ?
C1C B4 B3 58.43(11) . . ?
C1C B4 B5 58.63(11) . . ?
C1C B4 B8 104.67(14) . . ?
C1C B4 B9 105.08(14) . . ?
B5 B4 B3 107.84(14) . . ?
B5 B4 B8 108.60(15) . . ?
B8 B4 B3 59.84(12) . . ?
B9 B4 B3 108.63(15) . . ?
B9 B4 B5 60.17(12) . . ?
B9 B4 B8 60.90(12) . . ?
Cl5 B5 B1 118.15(14) . . ?
Cl5 B5 B4 121.21(14) . . ?
Cl5 B5 B9 126.67(14) . . ?
Cl5 B5 B10 124.60(15) . . ?
C1C B5 Cl5 119.94(14) . . ?
C1C B5 B1 58.99(11) . . ?
C1C B5 B4 58.92(12) . . ?
C1C B5 B9 105.01(15) . . ?
C1C B5 B10 105.18(15) . . ?
B4 B5 B1 108.52(14) . . ?
B4 B5 B9 59.79(12) . . ?
B9 B5 B1 108.64(15) . . ?
B10 B5 B1 59.99(12) . . ?
B10 B5 B4 108.57(15) . . ?
B10 B5 B9 60.75(13) . . ?
Cl6 B6 B1 121.82(15) . . ?
Cl6 B6 B2 122.56(14) . . ?
Cl6 B6 B7 121.75(15) . . ?
Cl6 B6 B10 121.04(15) . . ?
Cl6 B6 B11 121.50(15) . . ?
B1 B6 B2 60.29(13) . . ?
B1 B6 B7 108.23(15) . . ?
B1 B6 B10 59.73(13) . . ?
B1 B6 B11 107.70(15) . . ?
B2 B6 B7 59.69(13) . . ?
B2 B6 B10 107.94(15) . . ?
B2 B6 B11 107.49(15) . . ?
B7 B6 B10 108.46(15) . . ?
B11 B6 B7 60.12(12) . . ?
B11 B6 B10 60.11(12) . . ?
Cl7 B7 B2 121.73(14) . . ?
Cl7 B7 B3 121.94(15) . . ?
Cl7 B7 B6 122.09(15) . . ?
Cl7 B7 B8 122.02(15) . . ?
Cl7 B7 B11 122.65(15) . . ?
B2 B7 B3 60.18(12) . . ?
B2 B7 B6 59.80(13) . . ?
B2 B7 B8 107.60(15) . . ?
B2 B7 B11 107.25(15) . . ?
B3 B7 B6 107.61(15) . . ?
B3 B7 B8 59.33(12) . . ?
B3 B7 B11 106.81(15) . . ?
B6 B7 B8 107.58(15) . . ?
B11 B7 B6 59.70(12) . . ?
B11 B7 B8 59.67(12) . . ?
Cl8 B8 B3 120.75(14) . . ?
Cl8 B8 B4 120.49(14) . . ?
Cl8 B8 B7 122.44(15) . . ?
Cl8 B8 B9 121.95(14) . . ?
Cl8 B8 B11 123.83(15) . . ?
B3 B8 B4 60.30(12) . . ?
B3 B8 B7 59.86(12) . . ?
B3 B8 B9 107.80(15) . . ?
B3 B8 B11 107.40(15) . . ?
B4 B8 B7 108.03(15) . . ?
B4 B8 B9 59.39(12) . . ?
B4 B8 B11 107.14(15) . . ?
B9 B8 B7 108.09(15) . . ?
B11 B8 B7 59.87(13) . . ?
B11 B8 B9 59.92(13) . . ?
Cl9 B9 B5 122.20(15) . . ?
Cl9 B9 B8 121.27(14) . . ?
Cl9 B9 B10 122.64(14) . . ?
Cl9 B9 B11 122.78(14) . . ?
B4 B9 Cl9 121.04(14) . . ?
B4 B9 B5 60.05(12) . . ?
B4 B9 B8 59.71(12) . . ?
B4 B9 B10 107.77(14) . . ?
B4 B9 B11 107.28(15) . . ?
B5 B9 B8 107.57(15) . . ?
B5 B9 B10 59.48(12) . . ?
B5 B9 B11 107.08(14) . . ?
B10 B9 B8 108.01(15) . . ?
B11 B9 B8 59.79(13) . . ?
B11 B9 B10 60.02(12) . . ?
Cl10 B10 B1 120.81(14) . . ?
Cl10 B10 B6 122.63(15) . . ?
Cl10 B10 B9 121.83(14) . . ?
Cl10 B10 B11 123.76(14) . . ?
B1 B10 B6 59.53(12) . . ?
B1 B10 B9 108.18(15) . . ?
B1 B10 B11 107.16(15) . . ?
B5 B10 Cl10 120.68(15) . . ?
B5 B10 B1 60.37(12) . . ?
B5 B10 B6 107.65(15) . . ?
B5 B10 B9 59.77(12) . . ?
B5 B10 B11 107.20(15) . . ?
B9 B10 B6 107.85(15) . . ?
B11 B10 B6 59.62(13) . . ?
B11 B10 B9 59.88(12) . . ?
Cl11 B11 B6 120.60(14) . . ?
Cl11 B11 B7 121.39(15) . . ?
Cl11 B11 B8 122.28(14) . . ?
Cl11 B11 B9 121.72(14) . . ?
Cl11 B11 B10 120.76(14) . . ?
B6 B11 B7 60.17(13) . . ?
B6 B11 B8 108.59(15) . . ?
B6 B11 B9 108.55(15) . . ?
B6 B11 B10 60.27(13) . . ?
B7 B11 B10 108.63(15) . . ?
B8 B11 B7 60.46(12) . . ?
B8 B11 B9 60.30(12) . . ?
B8 B11 B10 108.48(15) . . ?
B9 B11 B7 108.86(15) . . ?
B9 B11 B10 60.10(12) . . ?
Cl1B B1B B2B 119.25(15) . . ?
Cl1B B1B B5B 122.01(15) . . ?
B3B B1B Cl1B 122.42(14) 2_656 . ?
B3B B1B B2B 60.01(12) 2_656 . ?
B3B B1B B4B 60.83(13) 2_656 2_656 ?
B3B B1B B5B 108.74(16) 2_656 . ?
B4B B1B Cl1B 124.20(15) 2_656 . ?
B4B B1B B2B 108.75(15) 2_656 . ?
B4B B1B B5B 59.98(15) 2_656 . ?
B5B B1B B2B 108.46(14) . . ?
B6B B1B Cl1B 120.96(16) . . ?
B6B B1B B2B 59.44(12) . . ?
B6B B1B B3B 106.69(14) . 2_656 ?
B6B B1B B4B 106.71(15) . 2_656 ?
B6B B1B B5B 59.51(13) . . ?
C6B B1B Cl1B 120.96(16) . . ?
C6B B1B B2B 59.44(12) . . ?
C6B B1B B5B 59.51(13) . . ?
Cl2B B2B B1B 121.26(14) . . ?
Cl2B B2B B2B 123.50(7) . 2_656 ?
Cl2B B2B B3B 123.53(14) . 2_656 ?
Cl2B B2B B3B 121.27(14) . . ?
B2B B2B B1B 107.78(13) 2_656 . ?
B2B B2B B3B 59.94(13) 2_656 . ?
B2B B2B B3B 60.58(14) 2_656 2_656 ?
B3B B2B B1B 107.56(14) . . ?
B3B B2B B1B 59.28(13) 2_656 . ?
B3B B2B B3B 108.09(15) 2_656 . ?
B6B B2B Cl2B 121.48(14) . . ?
B6B B2B B1B 59.21(11) . . ?
B6B B2B B2B 106.33(12) . 2_656 ?
B6B B2B B3B 105.93(15) . 2_656 ?
B6B B2B B3B 59.20(11) . . ?
C6B B2B Cl2B 121.48(14) . . ?
C6B B2B B1B 59.21(11) . . ?
C6B B2B B3B 59.20(11) . . ?
Cl3B B3B B2B 123.80(14) . 2_656 ?
Cl3B B3B B2B 121.65(14) . . ?
Cl3B B3B B4B 120.20(15) . . ?
B1B B3B Cl3B 123.12(14) 2_656 . ?
B1B B3B B2B 108.05(15) 2_656 . ?
B1B B3B B2B 60.72(13) 2_656 2_656 ?
B1B B3B B4B 59.72(14) 2_656 . ?
B2B B3B B2B 59.48(14) 2_656 . ?
B2B B3B B4B 108.43(16) 2_656 . ?
B4B B3B B2B 108.25(15) . . ?
B6B B3B Cl3B 121.48(15) . . ?
B6B B3B B1B 106.10(15) . 2_656 ?
B6B B3B B2B 106.18(14) . 2_656 ?
B6B B3B B2B 59.48(12) . . ?
B6B B3B B4B 59.39(13) . . ?
C6B B3B Cl3B 121.48(15) . . ?
C6B B3B B2B 59.48(12) . . ?
C6B B3B B4B 59.39(13) . . ?
Cl4B B4B B1B 116.59(17) . 2_656 ?
Cl4B B4B B3B 124.02(17) . . ?
Cl4B B4B B5B 115.91(16) . 2_656 ?
Cl4B B4B B5B 123.45(16) . . ?
Cl4B B4B B6B 130.63(18) . . ?
B1B B4B B3B 59.46(13) 2_656 . ?
B1B B4B B5B 60.30(14) 2_656 2_656 ?
B1B B4B B5B 107.83(16) 2_656 . ?
B1B B4B Cl4C 128.70(17) 2_656 . ?
B3B B4B B5B 107.76(15) . . ?
B3B B4B Cl4C 117.29(17) . . ?
B5B B4B B3B 107.90(16) 2_656 . ?
B5B B4B B5B 59.93(18) 2_656 . ?
B5B B4B Cl4C 119.64(17) . . ?
B5B B4B Cl4C 130.09(16) 2_656 . ?
B6B B4B B1B 105.79(15) . 2_656 ?
B6B B4B B3B 59.25(13) . . ?
B6B B4B B5B 106.25(14) . 2_656 ?
B6B B4B B5B 59.22(13) . . ?
C6B B4B B3B 59.25(13) . . ?
C6B B4B B5B 59.22(13) . . ?
C6B B4B Cl4C 114.16(17) . . ?
Cl5B B5B B1B 124.73(16) . . ?
Cl5B B5B B4B 115.02(16) . 2_656 ?
Cl5B B5B B4B 123.29(16) . . ?
Cl5B B5B B5B 114.65(11) . 2_656 ?
Cl5B B5B B6B 132.01(19) . . ?
B1B B5B B4B 107.96(15) . . ?
B1B B5B B5B 107.88(16) . 2_656 ?
B1B B5B Cl5C 116.28(16) . . ?
B4B B5B B1B 59.72(13) 2_656 . ?
B4B B5B B4B 108.22(15) 2_656 . ?
B4B B5B B5B 60.58(17) 2_656 2_656 ?
B4B B5B Cl5C 128.02(16) 2_656 . ?
B4B B5B Cl5C 120.15(16) . . ?
B5B B5B B4B 59.49(16) 2_656 . ?
B5B B5B Cl5C 131.20(10) 2_656 . ?
B6B B5B B1B 59.49(13) . . ?
B6B B5B B4B 106.49(14) . 2_656 ?
B6B B5B B4B 59.29(13) . . ?
B6B B5B B5B 105.96(14) . 2_656 ?
C6B B5B B1B 59.49(13) . . ?
C6B B5B B4B 59.29(13) . . ?
C6B B5B Cl5C 113.50(18) . . ?
Cl6B B6B B1B 119.82(14) . . ?
Cl6B B6B B2B 123.30(15) . . ?
Cl6B B6B B3B 122.21(14) . . ?
Cl6B B6B B4B 117.63(14) . . ?
Cl6B B6B B5B 116.10(15) . . ?
B1B B6B B2B 61.35(12) . . ?
B1B B6B B4B 110.97(16) . . ?
B1B B6B B5B 61.01(13) . . ?
B3B B6B B1B 110.98(15) . . ?
B3B B6B B2B 61.31(12) . . ?
B3B B6B B4B 61.36(12) . . ?
B3B B6B B5B 111.30(16) . . ?
B4B B6B B2B 111.32(15) . . ?
B5B B6B B2B 111.22(15) . . ?
B5B B6B B4B 61.50(14) . . ?
B1B C6B B2B 61.35(12) . . ?
B1B C6B B4B 110.97(16) . . ?
B1B C6B B5B 61.01(13) . . ?
B1B C6B H6B 119.8 . . ?
B2B C6B H6B 123.3 . . ?
B3B C6B B1B 110.98(15) . . ?
B3B C6B B2B 61.31(12) . . ?
B3B C6B B4B 61.36(12) . . ?
B3B C6B B5B 111.30(16) . . ?
B3B C6B H6B 122.2 . . ?
B4B C6B B2B 111.32(15) . . ?
B4B C6B H6B 117.6 . . ?
B5B C6B B2B 111.22(15) . . ?
B5B C6B B4B 61.50(14) . . ?
B5B C6B H6B 116.1 . . ?
C2 C1 C14 119.48(18) . . ?
C8 C1 C2 120.54(18) . . ?
C8 C1 C14 119.96(17) . . ?
C3 C2 C1 120.16(18) . . ?
C3 C2 C7 119.79(18) . . ?
C7 C2 C1 120.04(19) . . ?
C2 C3 H3 120.7 . . ?
C4 C3 C2 118.51(19) . . ?
C4 C3 H3 120.7 . . ?
F1 C4 C3 118.59(19) . . ?
F1 C4 C5 118.48(18) . . ?
C5 C4 C3 122.9(2) . . ?
C4 C5 H5 121.4 . . ?
C4 C5 C6 117.25(19) . . ?
C6 C5 H5 121.4 . . ?
F2 C6 C5 117.59(19) . . ?
F2 C6 C7 119.1(2) . . ?
C7 C6 C5 123.3(2) . . ?
C2 C7 H7 120.9 . . ?
C6 C7 C2 118.2(2) . . ?
C6 C7 H7 120.9 . . ?
C9 C8 C1 120.97(18) . . ?
C9 C8 C13 119.83(19) . . ?
C13 C8 C1 119.10(18) . . ?
C8 C9 H9 120.7 . . ?
C10 C9 C8 118.51(19) . . ?
C10 C9 H9 120.7 . . ?
F3 C10 C9 118.49(18) . . ?
F3 C10 C11 118.23(19) . . ?
C9 C10 C11 123.26(19) . . ?
C10 C11 H11 121.7 . . ?
C10 C11 C12 116.6(2) . . ?
C12 C11 H11 121.7 . . ?
F4 C12 C11 118.08(19) . . ?
F4 C12 C13 118.29(18) . . ?
C13 C12 C11 123.59(19) . . ?
C8 C13 H13 120.9 . . ?
C12 C13 C8 118.14(19) . . ?
C12 C13 H13 120.9 . . ?
C15 C14 C1 120.37(18) . . ?
C19 C14 C1 119.80(18) . . ?
C19 C14 C15 119.81(19) . . ?
C14 C15 H15 120.9 . . ?
C16 C15 C14 118.18(19) . . ?
C16 C15 H15 120.9 . . ?
F5 C16 C15 118.66(19) . . ?
F5 C16 C17 118.08(19) . . ?
C15 C16 C17 123.3(2) . . ?
C16 C17 H17 121.5 . . ?
C18 C17 C16 116.9(2) . . ?
C18 C17 H17 121.5 . . ?
F6 C18 C17 118.9(2) . . ?
F6 C18 C19 117.2(2) . . ?
C17 C18 C19 123.8(2) . . ?
C14 C19 H19 121.0 . . ?
C18 C19 C14 117.9(2) . . ?
C18 C19 H19 121.0 . . ?
C21 C20 C21 120.6(2) . 2_655 ?
C27 C20 C21 119.69(12) . . ?
C27 C20 C21 119.69(12) . 2_655 ?
C22 C21 C20 119.90(18) . . ?
C22 C21 C26 119.88(19) . . ?
C26 C21 C20 120.22(18) . . ?
C21 C22 H22 120.7 . . ?
C23 C22 C21 118.6(2) . . ?
C23 C22 H22 120.7 . . ?
F7 C23 C22 118.4(2) . . ?
F7 C23 C24 118.6(2) . . ?
C22 C23 C24 122.9(2) . . ?
C23 C24 H24 121.4 . . ?
C23 C24 C25 117.3(2) . . ?
C25 C24 H24 121.4 . . ?
F8 C25 C24 118.2(2) . . ?
F8 C25 C26 118.6(2) . . ?
C26 C25 C24 123.3(2) . . ?
C21 C26 H26 121.0 . . ?
C25 C26 C21 118.0(2) . . ?
C25 C26 H26 121.0 . . ?
C28 C27 C20 120.01(14) 2_655 . ?
C28 C27 C20 120.01(14) . . ?
C28 C27 C28 120.0(3) 2_655 . ?
C27 C28 H28 121.0 . . ?
C29 C28 C27 118.1(2) . . ?
C29 C28 H28 121.0 . . ?
F9 C29 C28 118.5(2) . . ?
F9 C29 C30 118.4(2) . . ?
C28 C29 C30 123.1(2) . . ?
C29 C30 C29 117.7(3) . 2_655 ?
C29 C30 H30 121.2 2_655 . ?
C29 C30 H30 121.2 . . ?

loop_
_geom_torsion_atom_site_label_1
_geom_torsion_atom_site_label_2
_geom_torsion_atom_site_label_3
_geom_torsion_atom_site_label_4
_geom_torsion
_geom_torsion_site_symmetry_1
_geom_torsion_site_symmetry_2
_geom_torsion_site_symmetry_3
_geom_torsion_site_symmetry_4
_geom_torsion_publ_flag
Cl1 B1 B2 Cl2 -1.4(2) . . . . ?
Cl1 B1 B2 C1C -111.01(17) . . . . ?
Cl1 B1 B2 B3 -143.90(15) . . . . ?
Cl1 B1 B2 B6 115.17(18) . . . . ?
Cl1 B1 B2 B7 152.46(15) . . . . ?
Cl1 B1 B5 Cl5 1.3(2) . . . . ?
Cl1 B1 B5 C1C 111.13(17) . . . . ?
Cl1 B1 B5 B4 144.35(15) . . . . ?
Cl1 B1 B5 B9 -152.20(14) . . . . ?
Cl1 B1 B5 B10 -114.43(18) . . . . ?
Cl1 B1 B6 Cl6 3.4(3) . . . . ?
Cl1 B1 B6 B2 -108.60(18) . . . . ?
Cl1 B1 B6 B7 -145.48(15) . . . . ?
Cl1 B1 B6 B10 113.34(19) . . . . ?
Cl1 B1 B6 B11 150.96(15) . . . . ?
Cl1 B1 B10 Cl10 -2.2(3) . . . . ?
Cl1 B1 B10 B5 107.98(19) . . . . ?
Cl1 B1 B10 B6 -114.35(19) . . . . ?
Cl1 B1 B10 B9 145.21(16) . . . . ?
Cl1 B1 B10 B11 -151.62(15) . . . . ?
Cl2 B2 B3 Cl3 -0.2(2) . . . . ?
Cl2 B2 B3 C1C -109.27(18) . . . . ?
Cl2 B2 B3 B4 -142.53(15) . . . . ?
Cl2 B2 B3 B7 116.25(18) . . . . ?
Cl2 B2 B3 B8 154.10(15) . . . . ?
Cl2 B2 B6 Cl6 -4.1(3) . . . . ?
Cl2 B2 B6 B1 106.8(2) . . . . ?
Cl2 B2 B6 B7 -114.54(19) . . . . ?
Cl2 B2 B6 B10 144.14(16) . . . . ?
Cl2 B2 B6 B11 -152.42(16) . . . . ?
Cl2 B2 B7 Cl7 3.8(3) . . . . ?
Cl2 B2 B7 B3 -107.42(19) . . . . ?
Cl2 B2 B7 B6 115.10(19) . . . . ?
Cl2 B2 B7 B8 -144.42(16) . . . . ?
Cl2 B2 B7 B11 152.73(15) . . . . ?
Cl3 B3 B4 Cl4 0.7(2) . . . . ?
Cl3 B3 B4 C1C -110.28(17) . . . . ?
Cl3 B3 B4 B5 -143.19(14) . . . . ?
Cl3 B3 B4 B8 115.24(17) . . . . ?
Cl3 B3 B4 B9 153.11(14) . . . . ?
Cl3 B3 B7 Cl7 -2.2(3) . . . . ?
Cl3 B3 B7 B2 108.70(18) . . . . ?
Cl3 B3 B7 B6 146.49(15) . . . . ?
Cl3 B3 B7 B8 -113.12(18) . . . . ?
Cl3 B3 B7 B11 -150.70(15) . . . . ?
Cl3 B3 B8 Cl8 3.9(3) . . . . ?
Cl3 B3 B8 B4 -106.04(18) . . . . ?
Cl3 B3 B8 B7 115.97(19) . . . . ?
Cl3 B3 B8 B9 -143.04(15) . . . . ?
Cl3 B3 B8 B11 153.78(15) . . . . ?
Cl4 B4 B5 Cl5 -2.3(2) . . . . ?
Cl4 B4 B5 C1C -110.72(17) . . . . ?
Cl4 B4 B5 B1 -143.97(14) . . . . ?
Cl4 B4 B5 B9 114.78(17) . . . . ?
Cl4 B4 B5 B10 152.39(14) . . . . ?
Cl4 B4 B8 Cl8 -2.6(2) . . . . ?
Cl4 B4 B8 B3 107.74(18) . . . . ?
Cl4 B4 B8 B7 145.23(15) . . . . ?
Cl4 B4 B8 B9 -114.00(17) . . . . ?
Cl4 B4 B8 B11 -151.64(15) . . . . ?
Cl4 B4 B9 Cl9 2.9(3) . . . . ?
Cl4 B4 B9 B5 -108.83(18) . . . . ?
Cl4 B4 B9 B8 113.43(18) . . . . ?
Cl4 B4 B9 B10 -145.68(15) . . . . ?
Cl4 B4 B9 B11 151.05(15) . . . . ?
Cl5 B5 B9 Cl9 -1.6(3) . . . . ?
Cl5 B5 B9 B4 108.30(19) . . . . ?
Cl5 B5 B9 B8 145.82(16) . . . . ?
Cl5 B5 B9 B10 -113.2(2) . . . . ?
Cl5 B5 B9 B11 -151.24(16) . . . . ?
Cl5 B5 B10 Cl10 5.1(2) . . . . ?
Cl5 B5 B10 B1 -105.27(18) . . . . ?
Cl5 B5 B10 B6 -142.79(15) . . . . ?
Cl5 B5 B10 B9 116.43(18) . . . . ?
Cl5 B5 B10 B11 154.40(14) . . . . ?
Cl6 B6 B7 Cl7 -1.1(2) . . . . ?
Cl6 B6 B7 B2 -111.80(17) . . . . ?
Cl6 B6 B7 B3 -149.77(15) . . . . ?
Cl6 B6 B7 B8 147.68(15) . . . . ?
Cl6 B6 B7 B11 110.68(18) . . . . ?
Cl6 B6 B10 Cl10 2.0(2) . . . . ?
Cl6 B6 B10 B1 111.18(18) . . . . ?
Cl6 B6 B10 B5 149.08(15) . . . . ?
Cl6 B6 B10 B9 -147.83(15) . . . . ?
Cl6 B6 B10 B11 -110.95(18) . . . . ?
Cl6 B6 B11 Cl11 -0.1(3) . . . . ?
Cl6 B6 B11 B7 -111.08(19) . . . . ?
Cl6 B6 B11 B8 -148.68(15) . . . . ?
Cl6 B6 B11 B9 147.34(15) . . . . ?
Cl6 B6 B11 B10 110.20(18) . . . . ?
Cl7 B7 B8 Cl8 -1.4(3) . . . . ?
Cl7 B7 B8 B3 -110.76(18) . . . . ?
Cl7 B7 B8 B4 -148.44(15) . . . . ?
Cl7 B7 B8 B9 148.75(16) . . . . ?
Cl7 B7 B8 B11 111.80(18) . . . . ?
Cl7 B7 B11 Cl11 1.1(2) . . . . ?
Cl7 B7 B11 B6 110.88(18) . . . . ?
Cl7 B7 B11 B8 -110.77(18) . . . . ?
Cl7 B7 B11 B9 -148.08(15) . . . . ?
Cl7 B7 B11 B10 148.08(15) . . . . ?
Cl8 B8 B9 Cl9 1.1(3) . . . . ?
Cl8 B8 B9 B4 -109.01(18) . . . . ?
Cl8 B8 B9 B5 -146.69(15) . . . . ?
Cl8 B8 B9 B10 150.52(15) . . . . ?
Cl8 B8 B9 B11 113.39(18) . . . . ?
Cl8 B8 B11 Cl11 0.5(3) . . . . ?
Cl8 B8 B11 B6 148.42(15) . . . . ?
Cl8 B8 B11 B7 110.95(18) . . . . ?
Cl8 B8 B11 B9 -110.37(18) . . . . ?
Cl8 B8 B11 B10 -147.64(15) . . . . ?
Cl9 B9 B10 Cl10 -1.4(3) . . . . ?
Cl9 B9 B10 B1 -148.41(16) . . . . ?
Cl9 B9 B10 B5 -110.92(18) . . . . ?
Cl9 B9 B10 B6 148.65(15) . . . . ?
Cl9 B9 B10 B11 111.89(18) . . . . ?
Cl9 B9 B11 Cl11 -1.9(2) . . . . ?
Cl9 B9 B11 B6 -148.88(15) . . . . ?
Cl9 B9 B11 B7 147.21(15) . . . . ?
Cl9 B9 B11 B8 109.84(18) . . . . ?
Cl9 B9 B11 B10 -111.66(18) . . . . ?
Cl10 B10 B11 Cl11 -1.1(2) . . . . ?
Cl10 B10 B11 B6 -111.10(18) . . . . ?
Cl10 B10 B11 B7 -148.26(15) . . . . ?
Cl10 B10 B11 B8 147.58(15) . . . . ?
Cl10 B10 B11 B9 110.22(18) . . . . ?
C1C B1 B2 Cl2 109.56(17) . . . . ?
C1C B1 B2 B3 -32.90(14) . . . . ?
C1C B1 B2 B6 -133.82(15) . . . . ?
C1C B1 B2 B7 -96.53(16) . . . . ?
C1C B1 B5 Cl5 -109.80(17) . . . . ?
C1C B1 B5 B4 33.22(14) . . . . ?
C1C B1 B5 B9 96.66(16) . . . . ?
C1C B1 B5 B10 134.43(16) . . . . ?
C1C B1 B6 Cl6 151.53(14) . . . . ?
C1C B1 B6 B2 39.49(13) . . . . ?
C1C B1 B6 B7 2.60(19) . . . . ?
C1C B1 B6 B10 -98.57(15) . . . . ?
C1C B1 B6 B11 -60.95(18) . . . . ?
C1C B1 B10 Cl10 -148.99(15) . . . . ?
C1C B1 B10 B5 -38.85(14) . . . . ?
C1C B1 B10 B6 98.82(16) . . . . ?
C1C B1 B10 B9 -1.6(2) . . . . ?
C1C B1 B10 B11 61.54(18) . . . . ?
C1C B2 B3 Cl3 109.10(17) . . . . ?
C1C B2 B3 B4 -33.26(14) . . . . ?
C1C B2 B3 B7 -134.48(15) . . . . ?
C1C B2 B3 B8 -96.63(16) . . . . ?
C1C B2 B6 Cl6 -150.49(15) . . . . ?
C1C B2 B6 B1 -39.65(13) . . . . ?
C1C B2 B6 B7 99.03(16) . . . . ?
C1C B2 B6 B10 -2.29(19) . . . . ?
C1C B2 B6 B11 61.14(19) . . . . ?
C1C B2 B7 Cl7 150.18(15) . . . . ?
C1C B2 B7 B3 38.93(14) . . . . ?
C1C B2 B7 B6 -98.55(16) . . . . ?
C1C B2 B7 B8 1.9(2) . . . . ?
C1C B2 B7 B11 -60.92(18) . . . . ?
C1C B3 B4 Cl4 111.00(17) . . . . ?
C1C B3 B4 B5 -32.91(14) . . . . ?
C1C B3 B4 B8 -134.48(16) . . . . ?
C1C B3 B4 B9 -96.61(16) . . . . ?
C1C B3 B7 Cl7 -150.04(14) . . . . ?
C1C B3 B7 B2 -39.12(13) . . . . ?
C1C B3 B7 B6 -1.33(19) . . . . ?
C1C B3 B7 B8 99.05(15) . . . . ?
C1C B3 B7 B11 61.48(18) . . . . ?
C1C B3 B8 Cl8 149.04(14) . . . . ?
C1C B3 B8 B4 39.14(14) . . . . ?
C1C B3 B8 B7 -98.86(16) . . . . ?
C1C B3 B8 B9 2.14(19) . . . . ?
C1C B3 B8 B11 -61.05(18) . . . . ?
C1C B4 B5 Cl5 108.43(17) . . . . ?
C1C B4 B5 B1 -33.25(14) . . . . ?
C1C B4 B5 B9 -134.50(16) . . . . ?
C1C B4 B5 B10 -96.89(15) . . . . ?
C1C B4 B8 Cl8 -149.25(14) . . . . ?
C1C B4 B8 B3 -38.93(13) . . . . ?
C1C B4 B8 B7 -1.44(19) . . . . ?
C1C B4 B8 B9 99.33(15) . . . . ?
C1C B4 B8 B11 61.69(17) . . . . ?
C1C B4 B9 Cl9 150.88(14) . . . . ?
C1C B4 B9 B5 39.10(14) . . . . ?
C1C B4 B9 B8 -98.64(15) . . . . ?
C1C B4 B9 B10 2.3(2) . . . . ?
C1C B4 B9 B11 -61.02(18) . . . . ?
C1C B5 B9 Cl9 -149.13(15) . . . . ?
C1C B5 B9 B4 -39.23(14) . . . . ?
C1C B5 B9 B8 -1.7(2) . . . . ?
C1C B5 B9 B10 99.24(16) . . . . ?
C1C B5 B9 B11 61.24(18) . . . . ?
C1C B5 B10 Cl10 149.70(14) . . . . ?
C1C B5 B10 B1 39.36(14) . . . . ?
C1C B5 B10 B6 1.8(2) . . . . ?
C1C B5 B10 B9 -98.95(16) . . . . ?
C1C B5 B10 B11 -60.97(18) . . . . ?
B1 C1C B2 Cl2 -108.67(18) . . . . ?
B1 C1C B2 B3 142.63(15) . . . . ?
B1 C1C B2 B6 40.06(14) . . . . ?
B1 C1C B2 B7 102.84(16) . . . . ?
B1 C1C B3 Cl3 -146.84(14) . . . . ?
B1 C1C B3 B2 -36.37(15) . . . . ?
B1 C1C B3 B4 106.04(16) . . . . ?
B1 C1C B3 B7 3.22(19) . . . . ?
B1 C1C B3 B8 66.36(18) . . . . ?
B1 C1C B4 Cl4 145.52(15) . . . . ?
B1 C1C B4 B3 -106.41(17) . . . . ?
B1 C1C B4 B5 36.32(15) . . . . ?
B1 C1C B4 B8 -66.79(19) . . . . ?
B1 C1C B4 B9 -3.5(2) . . . . ?
B1 C1C B5 Cl5 106.80(17) . . . . ?
B1 C1C B5 B4 -142.66(16) . . . . ?
B1 C1C B5 B9 -103.00(16) . . . . ?
B1 C1C B5 B10 -39.84(14) . . . . ?
B1 B2 B3 Cl3 142.21(15) . . . . ?
B1 B2 B3 C1C 33.10(14) . . . . ?
B1 B2 B3 B4 -0.2(2) . . . . ?
B1 B2 B3 B7 -101.38(17) . . . . ?
B1 B2 B3 B8 -63.53(19) . . . . ?
B1 B2 B6 Cl6 -110.84(19) . . . . ?
B1 B2 B6 B7 138.67(16) . . . . ?
B1 B2 B6 B10 37.36(14) . . . . ?
B1 B2 B6 B11 100.79(17) . . . . ?
B1 B2 B7 Cl7 -148.21(15) . . . . ?
B1 B2 B7 B3 100.54(16) . . . . ?
B1 B2 B7 B6 -36.94(14) . . . . ?
B1 B2 B7 B8 63.54(19) . . . . ?
B1 B2 B7 B11 0.7(2) . . . . ?
B1 B5 B9 Cl9 149.07(15) . . . . ?
B1 B5 B9 B4 -101.03(16) . . . . ?
B1 B5 B9 B8 -63.51(19) . . . . ?
B1 B5 B9 B10 37.44(15) . . . . ?
B1 B5 B9 B11 -0.6(2) . . . . ?
B1 B5 B10 Cl10 110.34(17) . . . . ?
B1 B5 B10 B6 -37.53(14) . . . . ?
B1 B5 B10 B9 -138.30(16) . . . . ?
B1 B5 B10 B11 -100.33(16) . . . . ?
B1 B6 B7 Cl7 147.84(15) . . . . ?
B1 B6 B7 B2 37.15(14) . . . . ?
B1 B6 B7 B3 -0.8(2) . . . . ?
B1 B6 B7 B8 -63.38(19) . . . . ?
B1 B6 B7 B11 -100.37(16) . . . . ?
B1 B6 B10 Cl10 -109.20(18) . . . . ?
B1 B6 B10 B5 37.90(14) . . . . ?
B1 B6 B10 B9 101.00(17) . . . . ?
B1 B6 B10 B11 137.87(16) . . . . ?
B1 B6 B11 Cl11 -147.73(15) . . . . ?
B1 B6 B11 B7 101.27(16) . . . . ?
B1 B6 B11 B8 63.7(2) . . . . ?
B1 B6 B11 B9 -0.3(2) . . . . ?
B1 B6 B11 B10 -37.45(15) . . . . ?
B1 B10 B11 Cl11 147.25(15) . . . . ?
B1 B10 B11 B6 37.24(14) . . . . ?
B1 B10 B11 B7 0.1(2) . . . . ?
B1 B10 B11 B8 -64.08(19) . . . . ?
B1 B10 B11 B9 -101.44(17) . . . . ?
B2 C1C B1 Cl1 109.06(18) . . . . ?
B2 C1C B1 B5 -142.65(16) . . . . ?
B2 C1C B1 B6 -40.21(14) . . . . ?
B2 C1C B1 B10 -103.15(16) . . . . ?
B2 C1C B3 Cl3 -110.47(17) . . . . ?
B2 C1C B3 B4 142.41(15) . . . . ?
B2 C1C B3 B7 39.58(14) . . . . ?
B2 C1C B3 B8 102.73(16) . . . . ?
B2 C1C B4 Cl4 -144.81(15) . . . . ?
B2 C1C B4 B3 -36.74(15) . . . . ?
B2 C1C B4 B5 105.98(17) . . . . ?
B2 C1C B4 B8 2.9(2) . . . . ?
B2 C1C B4 B9 66.13(19) . . . . ?
B2 C1C B5 Cl5 143.09(15) . . . . ?
B2 C1C B5 B1 36.29(15) . . . . ?
B2 C1C B5 B4 -106.36(17) . . . . ?
B2 C1C B5 B9 -66.71(19) . . . . ?
B2 C1C B5 B10 -3.5(2) . . . . ?
B2 B1 B5 Cl5 -142.70(15) . . . . ?
B2 B1 B5 C1C -32.90(14) . . . . ?
B2 B1 B5 B4 0.3(2) . . . . ?
B2 B1 B5 B9 63.76(19) . . . . ?
B2 B1 B5 B10 101.53(17) . . . . ?
B2 B1 B6 Cl6 112.04(17) . . . . ?
B2 B1 B6 B7 -36.89(14) . . . . ?
B2 B1 B6 B10 -138.06(16) . . . . ?
B2 B1 B6 B11 -100.44(17) . . . . ?
B2 B1 B10 Cl10 149.82(15) . . . . ?
B2 B1 B10 B5 -100.04(16) . . . . ?
B2 B1 B10 B6 37.63(15) . . . . ?
B2 B1 B10 B9 -62.82(19) . . . . ?
B2 B1 B10 B11 0.4(2) . . . . ?
B2 B3 B4 Cl4 144.26(15) . . . . ?
B2 B3 B4 C1C 33.27(14) . . . . ?
B2 B3 B4 B5 0.4(2) . . . . ?
B2 B3 B4 B8 -101.22(17) . . . . ?
B2 B3 B4 B9 -63.34(18) . . . . ?
B2 B3 B7 Cl7 -110.92(18) . . . . ?
B2 B3 B7 B6 37.79(14) . . . . ?
B2 B3 B7 B8 138.17(16) . . . . ?
B2 B3 B7 B11 100.60(16) . . . . ?
B2 B3 B8 Cl8 -149.46(15) . . . . ?
B2 B3 B8 B4 100.64(16) . . . . ?
B2 B3 B8 B7 -37.36(15) . . . . ?
B2 B3 B8 B9 63.64(19) . . . . ?
B2 B3 B8 B11 0.5(2) . . . . ?
B2 B6 B7 Cl7 110.69(18) . . . . ?
B2 B6 B7 B3 -37.97(14) . . . . ?
B2 B6 B7 B8 -100.52(16) . . . . ?
B2 B6 B7 B11 -137.52(16) . . . . ?
B2 B6 B10 Cl10 -146.80(15) . . . . ?
B2 B6 B10 B1 -37.60(15) . . . . ?
B2 B6 B10 B5 0.3(2) . . . . ?
B2 B6 B10 B9 63.39(19) . . . . ?
B2 B6 B10 B11 100.27(16) . . . . ?
B2 B6 B11 Cl11 148.69(15) . . . . ?
B2 B6 B11 B7 37.69(15) . . . . ?
B2 B6 B11 B8 0.1(2) . . . . ?
B2 B6 B11 B9 -63.9(2) . . . . ?
B2 B6 B11 B10 -101.03(17) . . . . ?
B2 B7 B8 Cl8 146.73(15) . . . . ?
B2 B7 B8 B3 37.37(15) . . . . ?
B2 B7 B8 B4 -0.3(2) . . . . ?
B2 B7 B8 B9 -63.12(19) . . . . ?
B2 B7 B8 B11 -100.07(17) . . . . ?
B2 B7 B11 Cl11 -147.41(15) . . . . ?
B2 B7 B11 B6 -37.68(14) . . . . ?
B2 B7 B11 B8 100.67(16) . . . . ?
B2 B7 B11 B9 63.37(18) . . . . ?
B2 B7 B11 B10 -0.5(2) . . . . ?
B3 C1C B1 Cl1 145.55(15) . . . . ?
B3 C1C B1 B2 36.49(15) . . . . ?
B3 C1C B1 B5 -106.16(16) . . . . ?
B3 C1C B1 B6 -3.71(19) . . . . ?
B3 C1C B1 B10 -66.66(18) . . . . ?
B3 C1C B2 Cl2 108.70(17) . . . . ?
B3 C1C B2 B1 -142.63(15) . . . . ?
B3 C1C B2 B6 -102.57(16) . . . . ?
B3 C1C B2 B7 -39.79(14) . . . . ?
B3 C1C B4 Cl4 -108.07(17) . . . . ?
B3 C1C B4 B5 142.72(16) . . . . ?
B3 C1C B4 B8 39.62(14) . . . . ?
B3 C1C B4 B9 102.87(16) . . . . ?
B3 C1C B5 Cl5 -146.89(15) . . . . ?
B3 C1C B5 B1 106.31(17) . . . . ?
B3 C1C B5 B4 -36.34(15) . . . . ?
B3 C1C B5 B9 3.3(2) . . . . ?
B3 C1C B5 B10 66.47(19) . . . . ?
B3 B2 B6 Cl6 148.55(16) . . . . ?
B3 B2 B6 B1 -100.60(16) . . . . ?
B3 B2 B6 B7 38.07(15) . . . . ?
B3 B2 B6 B10 -63.25(19) . . . . ?
B3 B2 B6 B11 0.2(2) . . . . ?
B3 B2 B7 Cl7 111.25(18) . . . . ?
B3 B2 B7 B6 -137.48(16) . . . . ?
B3 B2 B7 B8 -36.99(14) . . . . ?
B3 B2 B7 B11 -99.85(16) . . . . ?
B3 B4 B5 Cl5 141.26(15) . . . . ?
B3 B4 B5 C1C 32.83(14) . . . . ?
B3 B4 B5 B1 -0.4(2) . . . . ?
B3 B4 B5 B9 -101.67(16) . . . . ?
B3 B4 B5 B10 -64.07(18) . . . . ?
B3 B4 B8 Cl8 -110.31(17) . . . . ?
B3 B4 B8 B7 37.49(14) . . . . ?
B3 B4 B8 B9 138.26(15) . . . . ?
B3 B4 B8 B11 100.62(16) . . . . ?
B3 B4 B9 Cl9 -147.89(15) . . . . ?
B3 B4 B9 B5 100.33(16) . . . . ?
B3 B4 B9 B8 -37.41(14) . . . . ?
B3 B4 B9 B10 63.48(19) . . . . ?
B3 B4 B9 B11 0.21(19) . . . . ?
B3 B7 B8 Cl8 109.36(18) . . . . ?
B3 B7 B8 B4 -37.69(14) . . . . ?
B3 B7 B8 B9 -100.50(17) . . . . ?
B3 B7 B8 B11 -137.44(16) . . . . ?
B3 B7 B11 Cl11 149.34(14) . . . . ?
B3 B7 B11 B6 -100.93(16) . . . . ?
B3 B7 B11 B8 37.42(14) . . . . ?
B3 B7 B11 B9 0.1(2) . . . . ?
B3 B7 B11 B10 -63.73(18) . . . . ?
B3 B8 B9 Cl9 147.51(15) . . . . ?
B3 B8 B9 B4 37.40(14) . . . . ?
B3 B8 B9 B5 -0.3(2) . . . . ?
B3 B8 B9 B10 -63.07(19) . . . . ?
B3 B8 B9 B11 -100.19(16) . . . . ?
B3 B8 B11 Cl11 -148.30(15) . . . . ?
B3 B8 B11 B6 -0.3(2) . . . . ?
B3 B8 B11 B7 -37.81(15) . . . . ?
B3 B8 B11 B9 100.87(16) . . . . ?
B3 B8 B11 B10 63.60(19) . . . . ?
B4 C1C B1 Cl1 -144.51(15) . . . . ?
B4 C1C B1 B2 106.43(17) . . . . ?
B4 C1C B1 B5 -36.22(15) . . . . ?
B4 C1C B1 B6 66.22(19) . . . . ?
B4 C1C B1 B10 3.3(2) . . . . ?
B4 C1C B2 Cl2 145.41(15) . . . . ?
B4 C1C B2 B1 -105.92(16) . . . . ?
B4 C1C B2 B3 36.71(15) . . . . ?
B4 C1C B2 B6 -65.86(19) . . . . ?
B4 C1C B2 B7 -3.1(2) . . . . ?
B4 C1C B3 Cl3 107.12(16) . . . . ?
B4 C1C B3 B2 -142.41(15) . . . . ?
B4 C1C B3 B7 -102.83(16) . . . . ?
B4 C1C B3 B8 -39.68(14) . . . . ?
B4 C1C B5 Cl5 -110.55(17) . . . . ?
B4 C1C B5 B1 142.66(16) . . . . ?
B4 C1C B5 B9 39.65(14) . . . . ?
B4 C1C B5 B10 102.81(16) . . . . ?
B4 B3 B7 Cl7 148.49(15) . . . . ?
B4 B3 B7 B2 -100.59(16) . . . . ?
B4 B3 B7 B6 -62.79(18) . . . . ?
B4 B3 B7 B8 37.59(14) . . . . ?
B4 B3 B7 B11 0.0(2) . . . . ?
B4 B3 B8 Cl8 109.90(18) . . . . ?
B4 B3 B8 B7 -138.00(16) . . . . ?
B4 B3 B8 B9 -37.00(14) . . . . ?
B4 B3 B8 B11 -100.18(16) . . . . ?
B4 B5 B9 Cl9 -109.90(18) . . . . ?
B4 B5 B9 B8 37.52(14) . . . . ?
B4 B5 B9 B10 138.47(15) . . . . ?
B4 B5 B9 B11 100.46(16) . . . . ?
B4 B5 B10 Cl10 -148.54(14) . . . . ?
B4 B5 B10 B1 101.12(16) . . . . ?
B4 B5 B10 B6 63.59(18) . . . . ?
B4 B5 B10 B9 -37.19(14) . . . . ?
B4 B5 B10 B11 0.78(19) . . . . ?
B4 B8 B9 Cl9 110.11(17) . . . . ?
B4 B8 B9 B5 -37.68(14) . . . . ?
B4 B8 B9 B10 -100.47(16) . . . . ?
B4 B8 B9 B11 -137.59(14) . . . . ?
B4 B8 B11 Cl11 148.23(15) . . . . ?
B4 B8 B11 B6 -63.81(19) . . . . ?
B4 B8 B11 B7 -101.28(16) . . . . ?
B4 B8 B11 B9 37.40(13) . . . . ?
B4 B8 B11 B10 0.13(19) . . . . ?
B4 B9 B10 Cl10 146.58(15) . . . . ?
B4 B9 B10 B1 -0.4(2) . . . . ?
B4 B9 B10 B5 37.10(14) . . . . ?
B4 B9 B10 B6 -63.33(19) . . . . ?
B4 B9 B10 B11 -100.10(16) . . . . ?
B4 B9 B11 Cl11 -149.30(15) . . . . ?
B4 B9 B11 B6 63.71(18) . . . . ?
B4 B9 B11 B7 -0.2(2) . . . . ?
B4 B9 B11 B8 -37.58(14) . . . . ?
B4 B9 B11 B10 100.93(16) . . . . ?
B5 C1C B1 Cl1 -108.29(18) . . . . ?
B5 C1C B1 B2 142.65(16) . . . . ?
B5 C1C B1 B6 102.45(16) . . . . ?
B5 C1C B1 B10 39.50(15) . . . . ?
B5 C1C B2 Cl2 -145.01(15) . . . . ?
B5 C1C B2 B1 -36.34(15) . . . . ?
B5 C1C B2 B3 106.28(17) . . . . ?
B5 C1C B2 B6 3.7(2) . . . . ?
B5 C1C B2 B7 66.50(19) . . . . ?
B5 C1C B3 Cl3 143.33(15) . . . . ?
B5 C1C B3 B2 -106.20(17) . . . . ?
B5 C1C B3 B4 36.21(15) . . . . ?
B5 C1C B3 B7 -66.62(18) . . . . ?
B5 C1C B3 B8 -3.5(2) . . . . ?
B5 C1C B4 Cl4 109.21(17) . . . . ?
B5 C1C B4 B3 -142.72(16) . . . . ?
B5 C1C B4 B8 -103.10(16) . . . . ?
B5 C1C B4 B9 -39.85(14) . . . . ?
B5 B1 B2 Cl2 142.36(15) . . . . ?
B5 B1 B2 C1C 32.80(14) . . . . ?
B5 B1 B2 B3 -0.1(2) . . . . ?
B5 B1 B2 B6 -101.02(16) . . . . ?
B5 B1 B2 B7 -63.73(19) . . . . ?
B5 B1 B6 Cl6 -147.57(15) . . . . ?
B5 B1 B6 B2 100.39(16) . . . . ?
B5 B1 B6 B7 63.51(19) . . . . ?
B5 B1 B6 B10 -37.67(14) . . . . ?
B5 B1 B6 B11 0.0(2) . . . . ?
B5 B1 B10 Cl10 -110.14(18) . . . . ?
B5 B1 B10 B6 137.67(16) . . . . ?
B5 B1 B10 B9 37.23(15) . . . . ?
B5 B1 B10 B11 100.39(16) . . . . ?
B5 B4 B8 Cl8 149.42(14) . . . . ?
B5 B4 B8 B3 -100.27(15) . . . . ?
B5 B4 B8 B7 -62.78(18) . . . . ?
B5 B4 B8 B9 37.99(14) . . . . ?
B5 B4 B8 B11 0.35(19) . . . . ?
B5 B4 B9 Cl9 111.78(18) . . . . ?
B5 B4 B9 B8 -137.74(15) . . . . ?
B5 B4 B9 B10 -36.85(14) . . . . ?
B5 B4 B9 B11 -100.12(16) . . . . ?
B5 B9 B10 Cl10 109.48(18) . . . . ?
B5 B9 B10 B1 -37.49(14) . . . . ?
B5 B9 B10 B6 -100.43(16) . . . . ?
B5 B9 B10 B11 -137.20(15) . . . . ?
B5 B9 B11 Cl11 147.53(15) . . . . ?
B5 B9 B11 B6 0.5(2) . . . . ?
B5 B9 B11 B7 -63.37(19) . . . . ?
B5 B9 B11 B8 -100.74(16) . . . . ?
B5 B9 B11 B10 37.76(14) . . . . ?
B5 B10 B11 Cl11 -149.24(14) . . . . ?
B5 B10 B11 B6 100.75(16) . . . . ?
B5 B10 B11 B7 63.59(18) . . . . ?
B5 B10 B11 B8 -0.57(19) . . . . ?
B5 B10 B11 B9 -37.92(14) . . . . ?
B6 B1 B2 Cl2 -116.61(17) . . . . ?
B6 B1 B2 C1C 133.82(15) . . . . ?
B6 B1 B2 B3 100.93(16) . . . . ?
B6 B1 B2 B7 37.29(15) . . . . ?
B6 B1 B5 Cl5 153.92(14) . . . . ?
B6 B1 B5 C1C -96.28(16) . . . . ?
B6 B1 B5 B4 -63.06(19) . . . . ?
B6 B1 B5 B9 0.4(2) . . . . ?
B6 B1 B5 B10 38.16(15) . . . . ?
B6 B1 B10 Cl10 112.19(18) . . . . ?
B6 B1 B10 B5 -137.67(16) . . . . ?
B6 B1 B10 B9 -100.44(17) . . . . ?
B6 B1 B10 B11 -37.27(14) . . . . ?
B6 B2 B3 Cl3 -154.66(15) . . . . ?
B6 B2 B3 C1C 96.23(16) . . . . ?
B6 B2 B3 B4 62.97(19) . . . . ?
B6 B2 B3 B7 -38.24(15) . . . . ?
B6 B2 B3 B8 -0.4(2) . . . . ?
B6 B2 B7 Cl7 -111.27(18) . . . . ?
B6 B2 B7 B3 137.48(16) . . . . ?
B6 B2 B7 B8 100.48(16) . . . . ?
B6 B2 B7 B11 37.63(14) . . . . ?
B6 B7 B8 Cl8 -150.21(15) . . . . ?
B6 B7 B8 B3 100.43(16) . . . . ?
B6 B7 B8 B4 62.75(19) . . . . ?
B6 B7 B8 B9 -0.1(2) . . . . ?
B6 B7 B8 B11 -37.01(15) . . . . ?
B6 B7 B11 Cl11 -109.73(17) . . . . ?
B6 B7 B11 B8 138.35(16) . . . . ?
B6 B7 B11 B9 101.05(17) . . . . ?
B6 B7 B11 B10 37.20(15) . . . . ?
B6 B10 B11 Cl11 110.02(17) . . . . ?
B6 B10 B11 B7 -37.16(14) . . . . ?
B6 B10 B11 B8 -101.31(16) . . . . ?
B6 B10 B11 B9 -138.67(16) . . . . ?
B7 B2 B3 Cl3 -116.42(18) . . . . ?
B7 B2 B3 C1C 134.48(15) . . . . ?
B7 B2 B3 B4 101.21(16) . . . . ?
B7 B2 B3 B8 37.84(15) . . . . ?
B7 B2 B6 Cl6 110.48(19) . . . . ?
B7 B2 B6 B1 -138.67(16) . . . . ?
B7 B2 B6 B10 -101.32(16) . . . . ?
B7 B2 B6 B11 -37.88(15) . . . . ?
B7 B3 B4 Cl4 -152.53(14) . . . . ?
B7 B3 B4 C1C 96.47(16) . . . . ?
B7 B3 B4 B5 63.57(19) . . . . ?
B7 B3 B4 B8 -38.01(15) . . . . ?
B7 B3 B4 B9 -0.1(2) . . . . ?
B7 B3 B8 Cl8 -112.10(18) . . . . ?
B7 B3 B8 B4 138.00(16) . . . . ?
B7 B3 B8 B9 101.00(17) . . . . ?
B7 B3 B8 B11 37.81(15) . . . . ?
B7 B6 B10 Cl10 150.02(15) . . . . ?
B7 B6 B10 B1 -100.78(17) . . . . ?
B7 B6 B10 B5 -62.88(19) . . . . ?
B7 B6 B10 B9 0.2(2) . . . . ?
B7 B6 B10 B11 37.09(15) . . . . ?
B7 B6 B11 Cl11 111.00(18) . . . . ?
B7 B6 B11 B8 -37.59(15) . . . . ?
B7 B6 B11 B9 -101.57(16) . . . . ?
B7 B6 B11 B10 -138.72(16) . . . . ?
B7 B8 B9 Cl9 -149.22(15) . . . . ?
B7 B8 B9 B4 100.67(16) . . . . ?
B7 B8 B9 B5 62.99(19) . . . . ?
B7 B8 B9 B10 0.2(2) . . . . ?
B7 B8 B9 B11 -36.93(15) . . . . ?
B7 B8 B11 Cl11 -110.49(18) . . . . ?
B7 B8 B11 B6 37.47(15) . . . . ?
B7 B8 B11 B9 138.68(16) . . . . ?
B7 B8 B11 B10 101.41(16) . . . . ?
B8 B3 B4 Cl4 -114.52(17) . . . . ?
B8 B3 B4 C1C 134.48(16) . . . . ?
B8 B3 B4 B5 101.57(16) . . . . ?
B8 B3 B4 B9 37.87(14) . . . . ?
B8 B3 B7 Cl7 110.90(18) . . . . ?
B8 B3 B7 B2 -138.17(16) . . . . ?
B8 B3 B7 B6 -100.38(16) . . . . ?
B8 B3 B7 B11 -37.58(14) . . . . ?
B8 B4 B5 Cl5 -155.39(14) . . . . ?
B8 B4 B5 C1C 96.18(15) . . . . ?
B8 B4 B5 B1 62.93(18) . . . . ?
B8 B4 B5 B9 -38.32(14) . . . . ?
B8 B4 B5 B10 -0.71(19) . . . . ?
B8 B4 B9 Cl9 -110.48(18) . . . . ?
B8 B4 B9 B5 137.74(15) . . . . ?
B8 B4 B9 B10 100.89(17) . . . . ?
B8 B4 B9 B11 37.62(14) . . . . ?
B8 B7 B11 Cl11 111.92(17) . . . . ?
B8 B7 B11 B6 -138.35(16) . . . . ?
B8 B7 B11 B9 -37.30(15) . . . . ?
B8 B7 B11 B10 -101.15(17) . . . . ?
B8 B9 B10 Cl10 -150.35(15) . . . . ?
B8 B9 B10 B1 62.69(19) . . . . ?
B8 B9 B10 B5 100.18(16) . . . . ?
B8 B9 B10 B6 -0.3(2) . . . . ?
B8 B9 B10 B11 -37.02(14) . . . . ?
B8 B9 B11 Cl11 -111.73(18) . . . . ?
B8 B9 B11 B6 101.28(17) . . . . ?
B8 B9 B11 B7 37.37(15) . . . . ?
B8 B9 B11 B10 138.50(16) . . . . ?
B9 B4 B5 Cl5 -117.07(17) . . . . ?
B9 B4 B5 C1C 134.50(16) . . . . ?
B9 B4 B5 B1 101.25(17) . . . . ?
B9 B4 B5 B10 37.61(14) . . . . ?
B9 B4 B8 Cl8 111.43(17) . . . . ?
B9 B4 B8 B3 -138.26(15) . . . . ?
B9 B4 B8 B7 -100.77(16) . . . . ?
B9 B4 B8 B11 -37.64(13) . . . . ?
B9 B5 B10 Cl10 -111.35(17) . . . . ?
B9 B5 B10 B1 138.30(16) . . . . ?
B9 B5 B10 B6 100.78(16) . . . . ?
B9 B5 B10 B11 37.97(14) . . . . ?
B9 B8 B11 Cl11 110.83(18) . . . . ?
B9 B8 B11 B6 -101.21(17) . . . . ?
B9 B8 B11 B7 -138.68(16) . . . . ?
B9 B8 B11 B10 -37.27(14) . . . . ?
B9 B10 B11 Cl11 -111.31(17) . . . . ?
B9 B10 B11 B6 138.67(16) . . . . ?
B9 B10 B11 B7 101.51(16) . . . . ?
B9 B10 B11 B8 37.36(14) . . . . ?
B10 B1 B2 Cl2 -154.56(15) . . . . ?
B10 B1 B2 C1C 95.88(16) . . . . ?
B10 B1 B2 B3 62.98(19) . . . . ?
B10 B1 B2 B6 -37.95(14) . . . . ?
B10 B1 B2 B7 -0.7(2) . . . . ?
B10 B1 B5 Cl5 115.76(17) . . . . ?
B10 B1 B5 C1C -134.43(16) . . . . ?
B10 B1 B5 B4 -101.21(17) . . . . ?
B10 B1 B5 B9 -37.77(15) . . . . ?
B10 B1 B6 Cl6 -109.91(18) . . . . ?
B10 B1 B6 B2 138.06(16) . . . . ?
B10 B1 B6 B7 101.17(16) . . . . ?
B10 B1 B6 B11 37.62(15) . . . . ?
B10 B5 B9 Cl9 111.63(18) . . . . ?
B10 B5 B9 B4 -138.47(15) . . . . ?
B10 B5 B9 B8 -100.95(16) . . . . ?
B10 B5 B9 B11 -38.01(14) . . . . ?
B10 B6 B7 Cl7 -148.88(15) . . . . ?
B10 B6 B7 B2 100.43(17) . . . . ?
B10 B6 B7 B3 62.46(19) . . . . ?
B10 B6 B7 B8 -0.1(2) . . . . ?
B10 B6 B7 B11 -37.09(14) . . . . ?
B10 B6 B11 Cl11 -110.28(18) . . . . ?
B10 B6 B11 B7 138.72(16) . . . . ?
B10 B6 B11 B8 101.13(17) . . . . ?
B10 B6 B11 B9 37.14(15) . . . . ?
B10 B9 B11 Cl11 109.77(18) . . . . ?
B10 B9 B11 B6 -37.22(15) . . . . ?
B10 B9 B11 B7 -101.13(16) . . . . ?
B10 B9 B11 B8 -138.50(15) . . . . ?
B11 B6 B7 Cl7 -111.79(18) . . . . ?
B11 B6 B7 B2 137.52(16) . . . . ?
B11 B6 B7 B3 99.55(16) . . . . ?
B11 B6 B7 B8 36.99(15) . . . . ?
B11 B6 B10 Cl10 112.93(18) . . . . ?
B11 B6 B10 B1 -137.87(16) . . . . ?
B11 B6 B10 B5 -99.97(16) . . . . ?
B11 B6 B10 B9 -36.88(14) . . . . ?
B11 B7 B8 Cl8 -113.20(18) . . . . ?
B11 B7 B8 B3 137.44(16) . . . . ?
B11 B7 B8 B4 99.75(16) . . . . ?
B11 B7 B8 B9 36.94(15) . . . . ?
B11 B8 B9 Cl9 -112.29(18) . . . . ?
B11 B8 B9 B4 137.59(14) . . . . ?
B11 B8 B9 B5 99.92(16) . . . . ?
B11 B8 B9 B10 37.12(14) . . . . ?
B11 B9 B10 Cl10 -113.33(18) . . . . ?
B11 B9 B10 B1 99.71(17) . . . . ?
B11 B9 B10 B5 137.20(15) . . . . ?
B11 B9 B10 B6 36.77(14) . . . . ?
Cl1B B1B B2B Cl2B -0.3(2) . . . . ?
Cl1B B1B B2B B2B 150.48(16) . . . 2_656 ?
Cl1B B1B B2B B3B 112.72(17) . . . 2_656 ?
Cl1B B1B B2B B3B -146.28(15) . . . . ?
Cl1B B1B B2B B6B -110.74(18) . . . . ?
Cl1B B1B B2B C6B -110.74(18) . . . . ?
Cl1B B1B B5B Cl5B -12.8(3) . . . . ?
Cl1B B1B B5B B4B 145.12(17) . . . . ?
Cl1B B1B B5B B4B -113.85(19) . . . 2_656 ?
Cl1B B1B B5B B5B -152.02(18) . . . 2_656 ?
Cl1B B1B B5B B6B 109.64(19) . . . . ?
Cl1B B1B B5B C6B 109.64(19) . . . . ?
Cl1B B1B B5B Cl5C 6.6(3) . . . . ?
Cl1B B1B B6B Cl6B -6.2(2) . . . . ?
Cl1B B1B B6B B2B 107.91(18) . . . . ?
Cl1B B1B B6B B3B 145.22(15) . . . . ?
Cl1B B1B B6B B4B -148.54(15) . . . . ?
Cl1B B1B B6B B5B -111.35(18) . . . . ?
Cl1B B1B C6B B2B 107.91(18) . . . . ?
Cl1B B1B C6B B3B 145.22(15) . . . . ?
Cl1B B1B C6B B4B -148.54(15) . . . . ?
Cl1B B1B C6B B5B -111.35(18) . . . . ?
Cl2B B2B B3B Cl3B 0.0(2) . . . . ?
Cl2B B2B B3B B1B 151.13(15) . . . 2_656 ?
Cl2B B2B B3B B2B 113.25(11) . . . 2_656 ?
Cl2B B2B B3B B4B -145.68(16) . . . . ?
Cl2B B2B B3B B6B -110.44(17) . . . . ?
Cl2B B2B B3B C6B -110.44(17) . . . . ?
Cl2B B2B B6B Cl6B -1.5(2) . . . . ?
Cl2B B2B B6B B1B -110.08(17) . . . . ?
Cl2B B2B B6B B3B 110.09(17) . . . . ?
Cl2B B2B B6B B4B 146.95(15) . . . . ?
Cl2B B2B B6B B5B -146.51(16) . . . . ?
Cl2B B2B C6B B1B -110.08(17) . . . . ?
Cl2B B2B C6B B3B 110.09(17) . . . . ?
Cl2B B2B C6B B4B 146.95(15) . . . . ?
Cl2B B2B C6B B5B -146.51(16) . . . . ?
Cl3B B3B B4B Cl4B 9.9(3) . . . . ?
Cl3B B3B B4B B1B 113.09(18) . . . 2_656 ?
Cl3B B3B B4B B5B 150.42(15) . . . 2_656 ?
Cl3B B3B B4B B5B -146.29(16) . . . . ?
Cl3B B3B B4B B6B -110.96(18) . . . . ?
Cl3B B3B B4B C6B -110.96(18) . . . . ?
Cl3B B3B B4B Cl4C -7.7(3) . . . . ?
Cl3B B3B B6B Cl6B 2.6(2) . . . . ?
Cl3B B3B B6B B1B -148.02(15) . . . . ?
Cl3B B3B B6B B2B -110.69(17) . . . . ?
Cl3B B3B B6B B4B 108.85(18) . . . . ?
Cl3B B3B B6B B5B 146.04(15) . . . . ?
Cl3B B3B C6B B1B -148.02(15) . . . . ?
Cl3B B3B C6B B2B -110.69(17) . . . . ?
Cl3B B3B C6B B4B 108.85(18) . . . . ?
Cl3B B3B C6B B5B 146.04(15) . . . . ?
Cl4B B4B B5B Cl5B 1.8(3) . . . . ?
Cl4B B4B B5B B1B -156.55(19) . . . . ?
Cl4B B4B B5B B4B 140.3(2) . . . 2_656 ?
Cl4B B4B B5B B5B 102.9(2) . . . 2_656 ?
Cl4B B4B B5B B6B -121.0(2) . . . . ?
Cl4B B4B B6B Cl6B 3.2(3) . . . . ?
Cl4B B4B B6B B1B 146.5(2) . . . . ?
Cl4B B4B B6B B2B -147.2(2) . . . . ?
Cl4B B4B B6B B3B -110.3(2) . . . . ?
Cl4B B4B B6B B5B 109.5(2) . . . . ?
Cl5B B5B B6B Cl6B -0.2(3) . . . . ?
Cl5B B5B B6B B1B 111.0(2) . . . . ?
Cl5B B5B B6B B2B 147.6(2) . . . . ?
Cl5B B5B B6B B3B -146.1(2) . . . . ?
Cl5B B5B B6B B4B -108.9(2) . . . . ?
B1B B2B B3B Cl3B 145.95(16) . . . . ?
B1B B2B B3B B1B -62.9(2) . . . 2_656 ?
B1B B2B B3B B2B -100.77(16) . . . 2_656 ?
B1B B2B B3B B4B 0.3(2) . . . . ?
B1B B2B B3B B6B 35.54(15) . . . . ?
B1B B2B B3B C6B 35.54(15) . . . . ?
B1B B2B B6B Cl6B 108.61(17) . . . . ?
B1B B2B B6B B3B -139.82(16) . . . . ?
B1B B2B B6B B4B -102.97(17) . . . . ?
B1B B2B B6B B5B -36.42(15) . . . . ?
B1B B2B C6B B3B -139.82(16) . . . . ?
B1B B2B C6B B4B -102.97(17) . . . . ?
B1B B2B C6B B5B -36.42(15) . . . . ?
B1B B3B B4B Cl4B -103.2(2) 2_656 . . . ?
B1B B3B B4B B5B 100.62(19) 2_656 . . . ?
B1B B3B B4B B5B 37.32(16) 2_656 . . 2_656 ?
B1B B3B B4B B6B 135.95(14) 2_656 . . . ?
B1B B3B B4B C6B 135.95(14) 2_656 . . . ?
B1B B3B B4B Cl4C -120.8(2) 2_656 . . . ?
B1B B3B B6B Cl6B -144.96(15) 2_656 . . . ?
B1B B3B B6B B1B 64.46(17) 2_656 . . . ?
B1B B3B B6B B2B 101.78(16) 2_656 . . . ?
B1B B3B B6B B4B -38.68(14) 2_656 . . . ?
B1B B3B B6B B5B -1.5(2) 2_656 . . . ?
B1B B3B C6B B1B 64.46(17) 2_656 . . . ?
B1B B3B C6B B2B 101.78(16) 2_656 . . . ?
B1B B3B C6B B4B -38.68(14) 2_656 . . . ?
B1B B3B C6B B5B -1.5(2) 2_656 . . . ?
B1B B4B B5B Cl5B -139.1(2) 2_656 . . . ?
B1B B4B B5B B1B 62.5(2) 2_656 . . . ?
B1B B4B B5B B4B -0.6(2) 2_656 . . 2_656 ?
B1B B4B B5B B5B -38.04(12) 2_656 . . 2_656 ?
B1B B4B B5B B6B 98.11(17) 2_656 . . . ?
B1B B4B B5B C6B 98.11(17) 2_656 . . . ?
B1B B4B B5B Cl5C -160.86(17) 2_656 . . . ?
B1B B4B B6B Cl6B 152.05(14) 2_656 . . . ?
B1B B4B B6B B1B -64.66(17) 2_656 . . . ?
B1B B4B B6B B2B 1.7(2) 2_656 . . . ?
B1B B4B B6B B3B 38.49(14) 2_656 . . . ?
B1B B4B B6B B5B -101.65(17) 2_656 . . . ?
B1B B4B C6B B1B -64.66(17) 2_656 . . . ?
B1B B4B C6B B2B 1.7(2) 2_656 . . . ?
B1B B4B C6B B3B 38.49(14) 2_656 . . . ?
B1B B4B C6B B5B -101.65(17) 2_656 . . . ?
B1B B5B B6B Cl6B -111.20(16) . . . . ?
B1B B5B B6B B2B 36.56(15) . . . . ?
B1B B5B B6B B3B 102.90(16) . . . . ?
B1B B5B B6B B4B 140.04(16) . . . . ?
B1B B5B C6B B2B 36.56(15) . . . . ?
B1B B5B C6B B3B 102.90(16) . . . . ?
B1B B5B C6B B4B 140.04(16) . . . . ?
B2B B1B B5B Cl5B -157.53(19) . . . . ?
B2B B1B B5B B4B 101.45(17) . . . 2_656 ?
B2B B1B B5B B4B 0.4(2) . . . . ?
B2B B1B B5B B5B 63.3(2) . . . 2_656 ?
B2B B1B B5B B6B -35.06(15) . . . . ?
B2B B1B B5B C6B -35.06(15) . . . . ?
B2B B1B B5B Cl5C -138.08(17) . . . . ?
B2B B1B B6B Cl6B -114.07(18) . . . . ?
B2B B1B B6B B3B 37.31(15) . . . . ?
B2B B1B B6B B4B 103.55(17) . . . . ?
B2B B1B B6B B5B 140.74(16) . . . . ?
B2B B1B C6B B3B 37.31(15) . . . . ?
B2B B1B C6B B4B 103.55(17) . . . . ?
B2B B1B C6B B5B 140.74(16) . . . . ?
B2B B2B B3B Cl3B -113.28(17) 2_656 . . . ?
B2B B2B B3B B1B 37.88(12) 2_656 . . 2_656 ?
B2B B2B B3B B4B 101.07(17) 2_656 . . . ?
B2B B2B B3B B6B 136.31(13) 2_656 . . . ?
B2B B2B B3B C6B 136.31(13) 2_656 . . . ?
B2B B2B B6B Cl6B -150.10(15) 2_656 . . . ?
B2B B2B B6B B1B 101.29(18) 2_656 . . . ?
B2B B2B B6B B3B -38.53(16) 2_656 . . . ?
B2B B2B B6B B4B -1.7(2) 2_656 . . . ?
B2B B2B B6B B5B 64.86(19) 2_656 . . . ?
B2B B2B C6B B1B 101.29(18) 2_656 . . . ?
B2B B2B C6B B3B -38.53(16) 2_656 . . . ?
B2B B2B C6B B4B -1.7(2) 2_656 . . . ?
B2B B2B C6B B5B 64.86(19) 2_656 . . . ?
B2B B3B B4B Cl4B -140.88(19) 2_656 . . . ?
B2B B3B B4B Cl4B 156.11(18) . . . . ?
B2B B3B B4B B1B -37.66(15) 2_656 . . 2_656 ?
B2B B3B B4B B1B -100.67(16) . . . 2_656 ?
B2B B3B B4B B5B -0.3(2) 2_656 . . 2_656 ?
B2B B3B B4B B5B 63.0(2) 2_656 . . . ?
B2B B3B B4B B5B -0.1(2) . . . . ?
B2B B3B B4B B5B -63.3(2) . . . 2_656 ?
B2B B3B B4B B6B 98.29(16) 2_656 . . . ?
B2B B3B B4B B6B 35.27(15) . . . . ?
B2B B3B B4B C6B 35.27(15) . . . . ?
B2B B3B B4B C6B 98.29(16) 2_656 . . . ?
B2B B3B B4B Cl4C 138.50(17) . . . . ?
B2B B3B B4B Cl4C -158.48(16) 2_656 . . . ?
B2B B3B B6B Cl6B 151.55(15) 2_656 . . . ?
B2B B3B B6B Cl6B 113.26(18) . . . . ?
B2B B3B B6B B1B 1.0(2) 2_656 . . . ?
B2B B3B B6B B1B -37.32(15) . . . . ?
B2B B3B B6B B2B 38.29(14) 2_656 . . . ?
B2B B3B B6B B4B -140.46(17) . . . . ?
B2B B3B B6B B4B -102.17(17) 2_656 . . . ?
B2B B3B B6B B5B -64.98(19) 2_656 . . . ?
B2B B3B B6B B5B -103.26(16) . . . . ?
B2B B3B C6B B1B 1.0(2) 2_656 . . . ?
B2B B3B C6B B1B -37.32(15) . . . . ?
B2B B3B C6B B2B 38.29(14) 2_656 . . . ?
B2B B3B C6B B4B -140.46(17) . . . . ?
B2B B3B C6B B4B -102.17(17) 2_656 . . . ?
B2B B3B C6B B5B -103.26(16) . . . . ?
B2B B3B C6B B5B -64.98(19) 2_656 . . . ?
B3B B1B B2B Cl2B -113.02(17) 2_656 . . . ?
B3B B1B B2B B2B 37.75(16) 2_656 . . 2_656 ?
B3B B1B B2B B3B 100.99(15) 2_656 . . . ?
B3B B1B B2B B6B 136.53(16) 2_656 . . . ?
B3B B1B B2B C6B 136.53(16) 2_656 . . . ?
B3B B1B B5B Cl5B 138.79(19) 2_656 . . . ?
B3B B1B B5B B4B -63.3(2) 2_656 . . . ?
B3B B1B B5B B4B 37.77(15) 2_656 . . 2_656 ?
B3B B1B B5B B5B -0.4(2) 2_656 . . 2_656 ?
B3B B1B B5B B6B -98.75(16) 2_656 . . . ?
B3B B1B B5B C6B -98.75(16) 2_656 . . . ?
B3B B1B B5B Cl5C 158.24(16) 2_656 . . . ?
B3B B1B B6B Cl6B -152.53(15) 2_656 . . . ?
B3B B1B B6B B2B -38.46(15) 2_656 . . . ?
B3B B1B B6B B3B -1.2(2) 2_656 . . . ?
B3B B1B B6B B4B 65.1(2) 2_656 . . . ?
B3B B1B B6B B5B 102.28(18) 2_656 . . . ?
B3B B1B C6B B2B -38.46(15) 2_656 . . . ?
B3B B1B C6B B3B -1.2(2) 2_656 . . . ?
B3B B1B C6B B4B 65.1(2) 2_656 . . . ?
B3B B1B C6B B5B 102.28(18) 2_656 . . . ?
B3B B2B B3B Cl3B -151.46(16) 2_656 . . . ?
B3B B2B B3B B1B -0.3(2) 2_656 . . 2_656 ?
B3B B2B B3B B2B -38.18(18) 2_656 . . 2_656 ?
B3B B2B B3B B4B 62.90(18) 2_656 . . . ?
B3B B2B B3B B6B 98.13(14) 2_656 . . . ?
B3B B2B B3B C6B 98.13(14) 2_656 . . . ?
B3B B2B B6B Cl6B -111.57(17) . . . . ?
B3B B2B B6B Cl6B 146.56(14) 2_656 . . . ?
B3B B2B B6B B1B 37.95(14) 2_656 . . . ?
B3B B2B B6B B1B 139.82(16) . . . . ?
B3B B2B B6B B3B -101.87(15) 2_656 . . . ?
B3B B2B B6B B4B -65.02(18) 2_656 . . . ?
B3B B2B B6B B4B 36.85(15) . . . . ?
B3B B2B B6B B5B 103.40(17) . . . . ?
B3B B2B B6B B5B 1.53(19) 2_656 . . . ?
B3B B2B C6B B1B 139.82(16) . . . . ?
B3B B2B C6B B1B 37.95(14) 2_656 . . . ?
B3B B2B C6B B3B -101.87(15) 2_656 . . . ?
B3B B2B C6B B4B 36.85(15) . . . . ?
B3B B2B C6B B4B -65.02(18) 2_656 . . . ?
B3B B2B C6B B5B 1.53(19) 2_656 . . . ?
B3B B2B C6B B5B 103.40(17) . . . . ?
B3B B4B B5B Cl5B 158.11(19) . . . . ?
B3B B4B B5B B1B -0.2(2) . . . . ?
B3B B4B B5B B4B -63.4(2) . . . 2_656 ?
B3B B4B B5B B5B -100.81(17) . . . 2_656 ?
B3B B4B B5B B6B 35.34(16) . . . . ?
B3B B4B B5B C6B 35.34(16) . . . . ?
B3B B4B B5B Cl5C 136.37(19) . . . . ?
B3B B4B B6B Cl6B 113.56(17) . . . . ?
B3B B4B B6B B1B -103.15(17) . . . . ?
B3B B4B B6B B2B -36.84(15) . . . . ?
B3B B4B B6B B5B -140.14(17) . . . . ?
B3B B4B C6B B1B -103.15(17) . . . . ?
B3B B4B C6B B2B -36.84(15) . . . . ?
B3B B4B C6B B5B -140.14(17) . . . . ?
B4B B1B B2B Cl2B -150.80(15) 2_656 . . . ?
B4B B1B B2B B2B 0.0(2) 2_656 . . 2_656 ?
B4B B1B B2B B3B 63.21(19) 2_656 . . . ?
B4B B1B B2B B3B -37.78(15) 2_656 . . 2_656 ?
B4B B1B B2B B6B 98.75(16) 2_656 . . . ?
B4B B1B B2B C6B 98.75(16) 2_656 . . . ?
B4B B1B B5B Cl5B 101.0(2) 2_656 . . . ?
B4B B1B B5B B4B -101.04(17) 2_656 . . . ?
B4B B1B B5B B5B -38.18(18) 2_656 . . 2_656 ?
B4B B1B B5B B6B -136.52(15) 2_656 . . . ?
B4B B1B B5B C6B -136.52(15) 2_656 . . . ?
B4B B1B B5B Cl5C 120.5(2) 2_656 . . . ?
B4B B1B B6B Cl6B 143.66(16) 2_656 . . . ?
B4B B1B B6B B2B -102.27(17) 2_656 . . . ?
B4B B1B B6B B3B -65.0(2) 2_656 . . . ?
B4B B1B B6B B4B 1.3(2) 2_656 . . . ?
B4B B1B B6B B5B 38.47(16) 2_656 . . . ?
B4B B1B C6B B2B -102.27(17) 2_656 . . . ?
B4B B1B C6B B3B -65.0(2) 2_656 . . . ?
B4B B1B C6B B4B 1.3(2) 2_656 . . . ?
B4B B1B C6B B5B 38.47(16) 2_656 . . . ?
B4B B3B B6B Cl6B -106.28(18) . . . . ?
B4B B3B B6B B1B 103.14(18) . . . . ?
B4B B3B B6B B2B 140.46(17) . . . . ?
B4B B3B B6B B5B 37.20(16) . . . . ?
B4B B3B C6B B1B 103.14(18) . . . . ?
B4B B3B C6B B2B 140.46(17) . . . . ?
B4B B3B C6B B5B 37.20(16) . . . . ?
B4B B5B B6B Cl6B -149.50(15) 2_656 . . . ?
B4B B5B B6B Cl6B 108.76(16) . . . . ?
B4B B5B B6B B1B -140.04(16) . . . . ?
B4B B5B B6B B1B -38.30(15) 2_656 . . . ?
B4B B5B B6B B2B -103.48(16) . . . . ?
B4B B5B B6B B2B -1.7(2) 2_656 . . . ?
B4B B5B B6B B3B 64.60(19) 2_656 . . . ?
B4B B5B B6B B3B -37.14(15) . . . . ?
B4B B5B B6B B4B 101.74(16) 2_656 . . . ?
B4B B5B C6B B1B -140.04(16) . . . . ?
B4B B5B C6B B1B -38.30(15) 2_656 . . . ?
B4B B5B C6B B2B -1.7(2) 2_656 . . . ?
B4B B5B C6B B2B -103.48(16) . . . . ?
B4B B5B C6B B3B 64.60(19) 2_656 . . . ?
B4B B5B C6B B3B -37.14(15) . . . . ?
B4B B5B C6B B4B 101.74(16) 2_656 . . . ?
B5B B1B B2B Cl2B 145.54(17) . . . . ?
B5B B1B B2B B2B -63.7(2) . . . 2_656 ?
B5B B1B B2B B3B -101.44(18) . . . 2_656 ?
B5B B1B B2B B3B -0.4(2) . . . . ?
B5B B1B B2B B6B 35.09(15) . . . . ?
B5B B1B B2B C6B 35.09(15) . . . . ?
B5B B1B B6B Cl6B 105.19(18) . . . . ?
B5B B1B B6B B2B -140.74(16) . . . . ?
B5B B1B B6B B3B -103.43(18) . . . . ?
B5B B1B B6B B4B -37.19(16) . . . . ?
B5B B1B C6B B2B -140.74(16) . . . . ?
B5B B1B C6B B3B -103.43(18) . . . . ?
B5B B1B C6B B4B -37.19(16) . . . . ?
B5B B4B B5B Cl5B -101.08(17) 2_656 . . . ?
B5B B4B B5B B1B 100.6(2) 2_656 . . . ?
B5B B4B B5B B4B 37.4(2) 2_656 . . 2_656 ?
B5B B4B B5B B6B 136.15(14) 2_656 . . . ?
B5B B4B B5B C6B 136.15(14) 2_656 . . . ?
B5B B4B B5B Cl5C -122.82(14) 2_656 . . . ?
B5B B4B B6B Cl6B -106.30(17) . . . . ?
B5B B4B B6B Cl6B -144.95(15) 2_656 . . . ?
B5B B4B B6B B1B -1.7(2) 2_656 . . . ?
B5B B4B B6B B1B 36.98(16) . . . . ?
B5B B4B B6B B2B 103.30(16) . . . . ?
B5B B4B B6B B2B 64.66(19) 2_656 . . . ?
B5B B4B B6B B3B 101.49(18) 2_656 . . . ?
B5B B4B B6B B3B 140.14(17) . . . . ?
B5B B4B B6B B5B -38.64(16) 2_656 . . . ?
B5B B4B C6B B1B -1.7(2) 2_656 . . . ?
B5B B4B C6B B1B 36.98(16) . . . . ?
B5B B4B C6B B2B 64.66(19) 2_656 . . . ?
B5B B4B C6B B2B 103.30(16) . . . . ?
B5B B4B C6B B3B 140.14(17) . . . . ?
B5B B4B C6B B3B 101.49(18) 2_656 . . . ?
B5B B4B C6B B5B -38.64(16) 2_656 . . . ?
B5B B5B B6B Cl6B 147.13(17) 2_656 . . . ?
B5B B5B B6B B1B -101.7(2) 2_656 . . . ?
B5B B5B B6B B2B -65.1(2) 2_656 . . . ?
B5B B5B B6B B3B 1.2(2) 2_656 . . . ?
B5B B5B B6B B4B 38.37(17) 2_656 . . . ?
B5B B5B C6B B1B -101.7(2) 2_656 . . . ?
B5B B5B C6B B2B -65.1(2) 2_656 . . . ?
B5B B5B C6B B3B 1.2(2) 2_656 . . . ?
B5B B5B C6B B4B 38.37(17) 2_656 . . . ?
B6B B1B B2B Cl2B 110.45(17) . . . . ?
B6B B1B B2B B2B -98.78(17) . . . 2_656 ?
B6B B1B B2B B3B -35.54(14) . . . . ?
B6B B1B B2B B3B -136.53(16) . . . 2_656 ?
B6B B1B B5B Cl5B -122.5(2) . . . . ?
B6B B1B B5B B4B 35.48(16) . . . . ?
B6B B1B B5B B4B 136.52(15) . . . 2_656 ?
B6B B1B B5B B5B 98.34(19) . . . 2_656 ?
B6B B2B B3B Cl3B 110.41(18) . . . . ?
B6B B2B B3B B1B -98.43(17) . . . 2_656 ?
B6B B2B B3B B2B -136.31(13) . . . 2_656 ?
B6B B2B B3B B4B -35.24(16) . . . . ?
B6B B3B B4B Cl4B 120.8(2) . . . . ?
B6B B3B B4B B1B -135.95(14) . . . 2_656 ?
B6B B3B B4B B5B -98.62(16) . . . 2_656 ?
B6B B3B B4B B5B -35.32(16) . . . . ?
B6B B4B B5B Cl5B 122.8(2) . . . . ?
B6B B4B B5B B1B -35.57(16) . . . . ?
B6B B4B B5B B4B -98.74(16) . . . 2_656 ?
B6B B4B B5B B5B -136.15(14) . . . 2_656 ?
C6B B1B B2B Cl2B 110.45(17) . . . . ?
C6B B1B B2B B2B -98.78(17) . . . 2_656 ?
C6B B1B B2B B3B -136.53(16) . . . 2_656 ?
C6B B1B B2B B3B -35.54(14) . . . . ?
C6B B1B B5B B4B 136.52(15) . . . 2_656 ?
C6B B1B B5B B4B 35.48(16) . . . . ?
C6B B1B B5B B5B 98.34(19) . . . 2_656 ?
C6B B1B B5B Cl5C -103.0(2) . . . . ?
C6B B2B B3B Cl3B 110.41(18) . . . . ?
C6B B2B B3B B1B -98.43(17) . . . 2_656 ?
C6B B2B B3B B2B -136.31(13) . . . 2_656 ?
C6B B2B B3B B4B -35.24(16) . . . . ?
C6B B3B B4B B1B -135.95(14) . . . 2_656 ?
C6B B3B B4B B5B -98.62(16) . . . 2_656 ?
C6B B3B B4B B5B -35.32(16) . . . . ?
C6B B3B B4B Cl4C 103.2(2) . . . . ?
C6B B4B B5B B1B -35.57(16) . . . . ?
C6B B4B B5B B4B -98.74(16) . . . 2_656 ?
C6B B4B B5B B5B -136.15(14) . . . 2_656 ?
C6B B4B B5B Cl5C 101.0(2) . . . . ?
F1 C4 C5 C6 179.3(2) . . . . ?
F2 C6 C7 C2 -179.2(2) . . . . ?
F3 C10 C11 C12 -179.87(17) . . . . ?
F4 C12 C13 C8 174.72(17) . . . . ?
F5 C16 C17 C18 -179.0(2) . . . . ?
F6 C18 C19 C14 179.7(2) . . . . ?
C1 C2 C3 C4 177.47(18) . . . . ?
C1 C2 C7 C6 -178.8(2) . . . . ?
C1 C8 C9 C10 175.05(18) . . . . ?
C1 C8 C13 C12 -173.06(18) . . . . ?
C1 C14 C15 C16 -175.80(19) . . . . ?
C1 C14 C19 C18 176.8(2) . . . . ?
C2 C1 C8 C9 -32.8(3) . . . . ?
C2 C1 C8 C13 143.54(19) . . . . ?
C2 C1 C14 C15 144.5(2) . . . . ?
C2 C1 C14 C19 -33.6(3) . . . . ?
C2 C3 C4 F1 -177.99(18) . . . . ?
C2 C3 C4 C5 1.4(3) . . . . ?
C3 C2 C7 C6 0.0(3) . . . . ?
C3 C4 C5 C6 -0.1(3) . . . . ?
C4 C5 C6 F2 179.3(2) . . . . ?
C4 C5 C6 C7 -1.4(4) . . . . ?
C5 C6 C7 C2 1.4(4) . . . . ?
C7 C2 C3 C4 -1.3(3) . . . . ?
C8 C1 C2 C3 153.35(19) . . . . ?
C8 C1 C2 C7 -27.9(3) . . . . ?
C8 C1 C14 C15 -37.0(3) . . . . ?
C8 C1 C14 C19 144.9(2) . . . . ?
C8 C9 C10 F3 -179.81(17) . . . . ?
C8 C9 C10 C11 -1.3(3) . . . . ?
C9 C8 C13 C12 3.3(3) . . . . ?
C9 C10 C11 C12 1.6(3) . . . . ?
C10 C11 C12 F4 -177.12(17) . . . . ?
C10 C11 C12 C13 0.7(3) . . . . ?
C11 C12 C13 C8 -3.1(3) . . . . ?
C13 C8 C9 C10 -1.3(3) . . . . ?
C14 C1 C2 C3 -28.2(3) . . . . ?
C14 C1 C2 C7 150.6(2) . . . . ?
C14 C1 C8 C9 148.75(19) . . . . ?
C14 C1 C8 C13 -34.9(3) . . . . ?
C14 C15 C16 F5 177.83(19) . . . . ?
C14 C15 C16 C17 -2.2(3) . . . . ?
C15 C14 C19 C18 -1.4(3) . . . . ?
C15 C16 C17 C18 1.0(3) . . . . ?
C16 C17 C18 F6 -179.4(2) . . . . ?
C16 C17 C18 C19 0.0(4) . . . . ?
C17 C18 C19 C14 0.2(4) . . . . ?
C19 C14 C15 C16 2.3(3) . . . . ?
F7 C23 C24 C25 -178.14(19) . . . . ?
F8 C25 C26 C21 178.97(19) . . . . ?
F9 C29 C30 C29 179.9(2) . . . 2_655 ?
C20 C21 C22 C23 178.95(17) . . . . ?
C20 C21 C26 C25 -178.46(18) . . . . ?
C20 C27 C28 C29 -179.74(13) . . . . ?
C21 C20 C21 C22 147.87(19) 2_655 . . . ?
C21 C20 C21 C26 -32.79(14) 2_655 . . . ?
C21 C20 C27 C28 -32.70(12) . . . 2_655 ?
C21 C20 C27 C28 147.30(12) 2_655 . . 2_655 ?
C21 C20 C27 C28 147.30(12) . . . . ?
C21 C20 C27 C28 -32.70(12) 2_655 . . . ?
C21 C22 C23 F7 178.37(17) . . . . ?
C21 C22 C23 C24 -0.4(3) . . . . ?
C22 C21 C26 C25 0.9(3) . . . . ?
C22 C23 C24 C25 0.6(3) . . . . ?
C23 C24 C25 F8 -179.68(19) . . . . ?
C23 C24 C25 C26 0.0(3) . . . . ?
C24 C25 C26 C21 -0.7(3) . . . . ?
C26 C21 C22 C23 -0.4(3) . . . . ?
C27 C20 C21 C22 -32.13(19) . . . . ?
C27 C20 C21 C26 147.21(14) . . . . ?
C27 C28 C29 F9 179.88(15) . . . . ?
C27 C28 C29 C30 -0.5(3) . . . . ?
C28 C27 C28 C29 0.25(13) 2_655 . . . ?
C28 C29 C30 C29 0.28(14) . . . 2_655 ?
Cl5C B5B C6B B1B 107.71(18) . . . . ?
Cl5C B5B C6B B2B 144.27(16) . . . . ?
Cl5C B5B C6B B3B -149.39(15) . . . . ?
Cl5C B5B C6B B4B -112.25(18) . . . . ?
Cl4C B4B B5B B1B -137.64(18) . . . . ?
Cl4C B4B B5B B4B 159.19(17) . . . 2_656 ?
Cl4C B4B B5B B5B 121.8(2) . . . 2_656 ?
Cl4C B4B B5B C6B -102.1(2) . . . . ?
Cl4C B4B B5B Cl5C -1.0(3) . . . . ?
Cl4C B4B C6B B1B 148.31(16) . . . . ?
Cl4C B4B C6B B2B -145.37(16) . . . . ?
Cl4C B4B C6B B3B -108.54(19) . . . . ?
Cl4C B4B C6B B5B 111.32(19) . . . . ?

_shelx_res_file                  
;
TITL sog556_a.res in C2
    sog556.res
    created by SHELXL-2018/3 at 16:32:43 on 05-Apr-2021
REM Old TITL SOG556 in C2
REM SHELXT solution in C2: R1 0.127, Rweak 0.034, Alpha 0.001
REM <I/s> 0.000 for 0 systematic absences, Orientation as input
REM Flack x = 0.032 ( 0.009 ) from 4600 Parsons' quotients
REM Formula found by SHELXT: C91 B2 F18 Cl34
CELL 0.71073 21.8423 11.6968 19.7476 90 98.58 90
ZERR 6 0.0011 0.0006 0.001 0 0.002 0
LATT -7
SYMM -X,+Y,-Z
SFAC C H B Cl F
UNIT 120 60 66 66 36
EADP B6B C6B
SADI 0.005 Cl5C B5B Cl5B B5B Cl4C B4B Cl4B B4B
SIMU 0.02 0.04 2 Cl4B Cl5B B4B B5B Cl5C Cl4C
RIGU 0.01 0.01 Cl4B Cl5B B4B B5B Cl5C Cl4C
EXYZ B6B C6B

L.S. 8
PLAN  5
SIZE 0.217 0.182 0.124
TEMP -163.15
CONF
wpdb -1
list 4
MORE -1
HTAB
BOND $H
fmap 2 53
acta
REM <olex2.extras>
REM <HklSrc "%.\\SOG556.hkl">
REM </olex2.extras>

WGHT    0.028700    1.225800
FVAR       0.22981
CL1   4    0.708985    0.519399    1.031507    11.00000    0.04171    0.02540 =
         0.01624   -0.00330    0.01146   -0.00263
CL2   4    0.590199    0.340157    0.944429    11.00000    0.02292    0.02540 =
         0.03697    0.00077    0.01760   -0.00345
CL3   4    0.660362    0.156369    0.831886    11.00000    0.02307    0.01682 =
         0.03168   -0.00406    0.00563   -0.00530
CL4   4    0.819388    0.220124    0.849957    11.00000    0.02006    0.01973 =
         0.02581    0.00137    0.00833    0.00409
CL5   4    0.849232    0.441423    0.977423    11.00000    0.01897    0.03380 =
         0.02451   -0.00015   -0.00282   -0.00459
CL6   4    0.604141    0.644369    0.884127    11.00000    0.03118    0.02362 =
         0.03954    0.00258    0.01598    0.01066
CL7   4    0.570203    0.413688    0.757839    11.00000    0.02021    0.03763 =
         0.03244   -0.00042   -0.00611    0.00163
CL8   4    0.717540    0.332234    0.699792    11.00000    0.03919    0.02658 =
         0.01530   -0.00337    0.00685    0.00068
CL9   4    0.840012    0.514476    0.789376    11.00000    0.02513    0.02981 =
         0.02934    0.00118    0.01503   -0.00726
CL10  4    0.771035    0.704503    0.906982    11.00000    0.04037    0.01714 =
         0.02402   -0.00212    0.00913   -0.00975
CL11  4    0.684418    0.637012    0.736403    11.00000    0.04047    0.02319 =
         0.02078    0.00770    0.00711    0.00602
C1C   1    0.724390    0.341812    0.922393    11.00000    0.01592    0.01613 =
         0.01590    0.00045    0.00483   -0.00203
AFIX 153
H1C   2    0.733218    0.276130    0.963973    11.00000   -1.20000
AFIX   0
B1    3    0.709703    0.480129    0.945620    11.00000    0.02313    0.01564 =
         0.01599   -0.00055    0.00748   -0.00111
B2    3    0.649976    0.391764    0.901234    11.00000    0.01551    0.01925 =
         0.02210   -0.00044    0.00652   -0.00179
B3    3    0.684464    0.299456    0.845252    11.00000    0.01635    0.01612 =
         0.01685   -0.00071    0.00385   -0.00119
B4    3    0.765353    0.331061    0.854880    11.00000    0.01642    0.01571 =
         0.01677   -0.00072    0.00582   -0.00054
B5    3    0.780766    0.441646    0.916863    11.00000    0.01596    0.02021 =
         0.01709    0.00104    0.00316   -0.00297
B6    3    0.658945    0.535607    0.874460    11.00000    0.01930    0.01832 =
         0.02137    0.00155    0.00804    0.00284
B7    3    0.642452    0.423635    0.812178    11.00000    0.01738    0.01937 =
         0.01990    0.00036    0.00230    0.00104
B8    3    0.714384    0.385227    0.783381    11.00000    0.01966    0.01928 =
         0.01564   -0.00089    0.00404   -0.00118
B9    3    0.774731    0.473839    0.828003    11.00000    0.01929    0.01886 =
         0.01527    0.00093    0.00730   -0.00288
B10   3    0.740485    0.566595    0.884521    11.00000    0.02177    0.01563 =
         0.01813    0.00063    0.00722   -0.00245
B11   3    0.698793    0.531430    0.801740    11.00000    0.02233    0.01806 =
         0.01569    0.00181    0.00410    0.00245

CL1B  4    0.339817    0.170010    0.484543    11.00000    0.01886    0.02961 =
         0.06901   -0.01816    0.01926   -0.00926
CL2B  4    0.423969    0.416510    0.442785    11.00000    0.01963    0.01430 =
         0.02714    0.00025    0.00450    0.00344
CL3B  4    0.561063    0.318918    0.374655    11.00000    0.03475    0.02113 =
         0.02721    0.00244    0.01889   -0.00274
PART 1
CL4B  4    0.569440    0.005144    0.385865    10.50000    0.03014    0.02075 =
         0.03062   -0.00687    0.01210    0.00593
CL5B  4    0.430268   -0.092564    0.457720    10.50000    0.03475    0.01361 =
         0.02865   -0.00322    0.00483   -0.00745
CL6B  4    0.419581    0.156298    0.341765    10.50000    0.02511    0.02220 =
         0.01332   -0.00230   -0.00135   -0.00086
PART 0
B1B   3    0.422017    0.165986    0.494564    11.00000    0.01926    0.01507 =
         0.03079   -0.00480    0.01150   -0.00533
B2B   3    0.463430    0.290352    0.473589    11.00000    0.01582    0.01198 =
         0.01784   -0.00153    0.00494   -0.00031
B3B   3    0.530873    0.242362    0.440097    11.00000    0.01931    0.01416 =
         0.01965   -0.00028    0.00887   -0.00078
B4B   3    0.530828    0.089129    0.439989    11.00000    0.02919    0.01496 =
         0.03403   -0.00371    0.01793    0.00087
B5B   3    0.463050    0.042253    0.473656    11.00000    0.03029    0.01270 =
         0.04157   -0.00604    0.01741   -0.00462
PART 1
B6B   3    0.461088    0.166038    0.423027    10.50000    0.01762    0.01760 =
         0.01633   -0.00309    0.00290   -0.00310
PART 2
C6B   1    0.461088    0.166038    0.423027    10.50000    0.01762    0.01760 =
         0.01633   -0.00309    0.00290   -0.00310
AFIX   3  1.1200
H6B   2    0.434128    0.159718    0.370267    10.50000   -1.50000
AFIX   0

PART 0
F1    5    0.649760    0.403454    0.153127    11.00000    0.03675    0.03261 =
         0.02500   -0.00668    0.00780    0.00154
F2    5    0.839065    0.441562    0.294516    11.00000    0.02116    0.07862 =
         0.05412   -0.03169    0.01803   -0.00930
F3    5    0.776415    0.370111    0.565645    11.00000    0.03136    0.02553 =
         0.02753    0.00454    0.00608    0.01069
F4    5    0.703173    0.739796    0.598022    11.00000    0.04657    0.01780 =
         0.02400   -0.00431    0.00847    0.00028
F5    5    0.447496    0.667117    0.413925    11.00000    0.02947    0.02007 =
         0.05127    0.00400    0.02222    0.00455
F6    5    0.522135    0.799198    0.218187    11.00000    0.07147    0.05258 =
         0.02799    0.02027    0.01796    0.03715
C1    1    0.653559    0.564491    0.377637    11.00000    0.02546    0.01241 =
         0.02206    0.00206    0.01131   -0.00050
C2    1    0.684684    0.513718    0.325415    11.00000    0.02552    0.01382 =
         0.02136    0.00191    0.01117   -0.00010
C3    1    0.650356    0.477982    0.262794    11.00000    0.02552    0.01864 =
         0.02242    0.00245    0.00929    0.00321
AFIX  43
H3    2    0.606495    0.484025    0.255005    11.00000   -1.20000
AFIX   0
C4    1    0.681937    0.434010    0.213057    11.00000    0.03120    0.01541 =
         0.02006   -0.00016    0.00845    0.00009
C5    1    0.745372    0.421289    0.222422    11.00000    0.03150    0.02168 =
         0.03011   -0.00530    0.01776   -0.00365
AFIX  43
H5    2    0.766053    0.390707    0.187435    11.00000   -1.20000
AFIX   0
C6    1    0.777632    0.454845    0.284778    11.00000    0.02242    0.03186 =
         0.03482   -0.00793    0.01453   -0.00649
C7    1    0.749695    0.501768    0.336420    11.00000    0.02576    0.02262 =
         0.02554   -0.00161    0.01163   -0.00444
AFIX  43
H7    2    0.773547    0.525415    0.378272    11.00000   -1.20000
AFIX   0
C8    1    0.680066    0.556974    0.448877    11.00000    0.02195    0.01580 =
         0.02077    0.00063    0.01020   -0.00118
C9    1    0.714932    0.460623    0.474443    11.00000    0.02209    0.01741 =
         0.02394    0.00017    0.01096   -0.00127
AFIX  43
H9    2    0.718842    0.396398    0.445953    11.00000   -1.20000
AFIX   0
C10   1    0.743071    0.461751    0.541380    11.00000    0.02265    0.01695 =
         0.02595    0.00407    0.00873    0.00288
C11   1    0.739946    0.553715    0.584854    11.00000    0.02537    0.02115 =
         0.02100    0.00218    0.00682   -0.00297
AFIX  43
H11   2    0.760676    0.553212    0.630704    11.00000   -1.20000
AFIX   0
C12   1    0.704950    0.646756    0.558000    11.00000    0.02721    0.01613 =
         0.02311   -0.00152    0.01102   -0.00258
C13   1    0.673835    0.650542    0.492437    11.00000    0.02482    0.01545 =
         0.02364    0.00212    0.01150    0.00015
AFIX  43
H13   2    0.648770    0.714370    0.476747    11.00000   -1.20000
AFIX   0
C14   1    0.596158    0.625653    0.357867    11.00000    0.02825    0.01738 =
         0.01947    0.00155    0.00866    0.00467
C15   1    0.548741    0.620940    0.399245    11.00000    0.02765    0.01458 =
         0.02170    0.00142    0.00988    0.00124
AFIX  43
H15   2    0.554856    0.581951    0.441923    11.00000   -1.20000
AFIX   0
C16   1    0.493555    0.674273    0.376084    11.00000    0.02858    0.01523 =
         0.03064   -0.00046    0.01212    0.00131
C17   1    0.482925    0.735253    0.315534    11.00000    0.03345    0.02262 =
         0.02871   -0.00133    0.00310    0.01017
AFIX  43
H17   2    0.444510    0.772350    0.301052    11.00000   -1.20000
AFIX   0
C18   1    0.530308    0.739737    0.277381    11.00000    0.04741    0.02630 =
         0.02252    0.00585    0.00865    0.01581
C19   1    0.586750    0.687559    0.295989    11.00000    0.04164    0.02345 =
         0.02112    0.00467    0.01553    0.01198
AFIX  43
H19   2    0.618410    0.693098    0.267979    11.00000   -1.20000
AFIX   0

F7    5    0.436057    0.972979    0.221586    11.00000    0.04246    0.04049 =
         0.02840    0.01094    0.02006    0.01821
F8    5    0.556925    1.264357    0.148373    11.00000    0.04115    0.03529 =
         0.05454   -0.02345    0.00940   -0.00981
F9    5    0.443554    0.583557   -0.110449    11.00000    0.03121    0.02778 =
         0.06252   -0.02228    0.01135   -0.00626
C20   1    0.500000    0.943322    0.000000    10.50000    0.00959    0.01904 =
         0.02306    0.00000    0.00286    0.00000
C21   1    0.498483    1.004534    0.063319    11.00000    0.01444    0.01939 =
         0.02022    0.00032    0.00227    0.00265
C22   1    0.467143    0.957571    0.113972    11.00000    0.01796    0.02253 =
         0.02290    0.00371    0.00483    0.00574
AFIX  43
H22   2    0.446264    0.886364    0.106787    11.00000   -1.20000
AFIX   0
C23   1    0.467323    1.016714    0.174041    11.00000    0.02469    0.02989 =
         0.02211    0.00610    0.00779    0.01389
C24   1    0.497178    1.119969    0.187125    11.00000    0.02783    0.03474 =
         0.02586   -0.00614    0.00235    0.01220
AFIX  43
H24   2    0.496948    1.158941    0.229294    11.00000   -1.20000
AFIX   0
C25   1    0.527400    1.164386    0.136482    11.00000    0.02254    0.02403 =
         0.03564   -0.00960    0.00130    0.00330
C26   1    0.528928    1.110798    0.074747    11.00000    0.01806    0.02189 =
         0.02689   -0.00191    0.00323    0.00120
AFIX  43
H26   2    0.549844    1.144293    0.040816    11.00000   -1.20000
AFIX   0
C27   1    0.500000    0.819912    0.000000    10.50000    0.01288    0.01982 =
         0.02634    0.00000    0.00745    0.00000
C28   1    0.470572    0.759341   -0.057987    11.00000    0.01680    0.02269 =
         0.02952   -0.00503    0.00894   -0.00177
AFIX  43
H28   2    0.450789    0.798748   -0.097326    11.00000   -1.20000
AFIX   0
C29   1    0.471471    0.641843   -0.055679    11.00000    0.01862    0.02441 =
         0.04330   -0.00980    0.01311   -0.00448
C30   1    0.500000    0.580850    0.000000    10.50000    0.02197    0.01774 =
         0.06260    0.00000    0.02102    0.00000
AFIX  43
H30   2    0.499998    0.499632    0.000001    10.50000   -1.20000
AFIX   0

PART 2
CL5C  4    0.415929   -0.075052    0.432246    10.50000    0.03208    0.01466 =
         0.03435   -0.00689    0.00167   -0.00593
CL4C  4    0.553134    0.017942    0.365490    10.50000    0.03278    0.02346 =
         0.02128   -0.00642    0.00799    0.00755
HKLF 4


REM  sog556_a.res in C2
REM wR2 = 0.054192, GooF = S = 1.06095, Restrained GooF = 1.09198 for all data
REM R1 = 0.022385 for 14149 Fo > 4sig(Fo) and 0.026394 for all 15290 data
REM 673 parameters refined using 68 restraints

END

WGHT      0.0287      1.2254

REM Instructions for potential hydrogen bonds
EQIV $3 -x+3/2, y-1/2, -z+1
HTAB C5 Cl10_$3
EQIV $4 x+1/2, y+1/2, z
HTAB C7 Cl1B_$4
EQIV $1 -x+1, y, -z+1
HTAB C15 Cl2B_$1
EQIV $5 -x+3/2, y+1/2, -z+1
HTAB C19 Cl4_$5
EQIV $6 x, y+1, z
HTAB C24 Cl6B_$6
EQIV $2 -x+1, y, -z
HTAB C28 F6_$2

REM Highest difference peak  0.386,  deepest hole -0.284,  1-sigma level  0.046
Q1    1   0.8406  0.5059  0.2976  11.00000  0.05    0.39
Q2    1   0.3527  0.1424  0.4985  11.00000  0.05    0.35
Q3    1   0.3409  0.1710  0.4591  11.00000  0.05    0.33
Q4    1   0.8416  0.4211  0.3185  11.00000  0.05    0.26
Q5    1   0.7202  0.4395  0.2185  11.00000  0.05    0.24
;
_shelx_res_checksum              49670
_shelx_hkl_file                  
;
   2   0   0   37.90    2.00
   2   0   0   50.69    2.20
  -2   0   0   41.50    2.10
   4   0   0 2235.98   96.09
   4   0   0 2309.37   95.99
   4   0   0 2334.67   95.99
   4   0   0 2325.67   96.09
   4   0   0 2352.86   96.09
   4   0   0 2377.96   95.89
  -4   0   0 2332.27   95.89
  -4   0   0 2350.76   95.79
  -4   0   0 2352.76   95.89
  -4   0   0 2308.27   95.89
  -4   0   0 2345.87   95.69
  -4   0   0 2384.06   96.09
  -4   0   0 2387.86   96.09
  -4   0   0 2366.96   96.09
  -4   0   0 2311.87   95.89
  -4   0   0 2357.96   96.09
  -4   0   0 2299.47   95.89
  -4   0   0 2396.86   95.89
  -4   0   0 2382.16   95.99
  -4   0   0 2375.86   95.79
   4   0   0 2396.26   95.89
   4   0   0 2430.36   95.89
   4   0   0 2421.16   95.89
   4   0   0 2298.27   95.69
   4   0   0 2356.16   95.89
   4   0   0 2285.87   95.79
   4   0   0 2113.99   95.99
   6   0   0    1.30    1.60
   6   0   0    0.40    1.40
   6   0   0    0.20    1.60
   6   0   0    3.50    1.90
   6   0   0   -1.30    2.00
   6   0   0    0.60    1.30
   6   0   0    2.90    0.90
   6   0   0    0.80    1.20
   6   0   0    1.70    0.90
   6   0   0    1.50    0.50
   6   0   0   -0.50    1.90
   6   0   0    0.10    1.80
   6   0   0    0.60    1.70
  -6   0   0    0.90    0.80
  -6   0   0    0.00    0.90
  -6   0   0   -2.30    2.30
  -6   0   0    0.10    2.30
  -6   0   0   -0.10    1.20
   6   0   0    1.80    0.90
   6   0   0    0.60    1.30
  -6   0   0    1.90    2.20
  -6   0   0    1.40    1.40
  -6   0   0   -1.20    1.80
  -6   0   0    1.80    1.40
  -6   0   0    0.10    1.60
  -6   0   0    0.00    0.70
  -6   0   0    2.70    0.80
  -6   0   0    1.40    0.80
  -6   0   0    0.60    1.20
  -6   0   0   -0.20    0.60
  -6   0   0    1.60    2.20
  -6   0   0   -0.50    1.30
   8   0   0 6274.67  259.87
   8   0   0 6301.87  259.57
  -8   0   0 6468.75  259.47
  -8   0   0 6372.16  259.47
  -8   0   0 6457.55  259.57
  -8   0   0 6531.05  259.87
  -8   0   0 6543.54  260.07
   8   0   0 6006.30  260.37
   8   0   0 6247.08  259.67
   8   0   0 6186.08  259.77
   8   0   0 6297.97  260.17
  -8   0   0 6438.16  260.17
  -8   0   0 6342.87  259.87
   8   0   0 6383.96  259.87
   8   0   0 6396.56  260.17
   8   0   0 6262.37  260.27
   8   0   0 6376.66  260.17
  10   0   0 1562.64   64.49
  10   0   0 1517.15   64.49
  10   0   0 1588.84   64.09
  10   0   0 1558.04   64.59
  10   0   0 1554.04   63.69
  10   0   0 1521.65   63.59
  10   0   0 1587.54   64.59
 -10   0   0 1568.14   63.59
 -10   0   0 1553.84   63.69
 -10   0   0 1501.35   64.49
 -10   0   0 1561.94   64.39
  10   0   0 1572.84   64.09
 -10   0   0 1563.34   63.69
 -10   0   0 1559.24   63.99
  10   0   0 1560.44   64.49
  10   0   0 1549.54   63.89
  10   0   0 1500.45   63.99
 -10   0   0 1524.55   64.09
 -10   0   0 1567.74   64.09
 -12   0   0 1576.94   65.49
  12   0   0 1588.34   66.19
 -12   0   0 1630.24   65.79
 -12   0   0 1574.34   64.89
  12   0   0 1487.15   65.99
  12   0   0 1542.85   65.49
  12   0   0 1583.94   64.79
  12   0   0 1621.34   65.59
 -12   0   0 1611.94   65.59
 -12   0   0 1577.94   65.49
  12   0   0 1599.14   65.99
  12   0   0 1550.64   65.99
  12   0   0 1568.64   65.29
  12   0   0 1599.04   65.49
 -12   0   0 1563.14   65.99
 -12   0   0 1583.94   64.89
 -12   0   0 1583.94   64.99
 -12   0   0 1564.34   65.39
  12   0   0 1637.54   65.99
 -14   0   0  838.72   34.50
  14   0   0  803.02   34.70
  14   0   0  848.62   34.90
 -14   0   0  812.32   33.20
  14   0   0  790.92   34.80
 -14   0   0  790.82   33.20
 -14   0   0  786.52   34.10
 -14   0   0  818.32   34.50
  14   0   0  800.82   34.10
  14   0   0  815.62   33.10
 -14   0   0  806.12   34.70
  14   0   0  789.12   34.10
 -14   0   0  769.12   34.00
  14   0   0  859.81   34.50
  14   0   0  734.93   34.70
 -14   0   0  803.92   33.40
 -14   0   0  791.32   33.80
  14   0   0  810.12   35.50
  14   0   0  799.72   33.70
  16   0   0  924.71   39.10
 -16   0   0  922.41   39.90
 -16   0   0  972.60   40.30
  16   0   0  944.41   40.90
  16   0   0  921.71   41.10
  16   0   0  912.21   41.10
  16   0   0 1004.60   42.30
 -16   0   0  923.11   40.90
 -16   0   0  920.21   39.20
  16   0   0 1004.50   40.30
  16   0   0  935.71   41.10
 -16   0   0  935.61   39.20
 -16   0   0  993.20   39.60
  16   0   0  960.20   39.90
 -16   0   0  985.70   40.80
 -16   0   0  978.80   40.40
  16   0   0  930.61   40.50
 -16   0   0  931.31   40.20
  18   0   0  219.38   20.40
  18   0   0  228.18   13.30
  18   0   0  203.38   11.40
 -18   0   0  230.18   12.50
  18   0   0  212.28   10.90
  18   0   0  189.18   12.90
 -18   0   0  206.28   10.60
  18   0   0  192.88   12.70
  18   0   0  210.08    9.10
  18   0   0  215.88   13.50
 -18   0   0  215.58    9.40
 -18   0   0  184.98   11.40
 -18   0   0  197.18   12.90
 -18   0   0  218.08   11.60
  18   0   0  205.38   12.20
 -18   0   0  212.28    9.40
  20   0   0   26.20    8.20
  20   0   0    9.00    8.60
  20   0   0    5.60    4.80
 -20   0   0   13.40    8.40
  20   0   0   13.70    2.20
 -20   0   0    3.40    6.90
 -20   0   0    2.10    7.30
  20   0   0   27.40   15.30
 -20   0   0   16.50    6.00
  20   0   0   18.70    8.10
  20   0   0   16.00    7.40
 -20   0   0   14.90    4.50
 -20   0   0   19.30    5.90
 -20   0   0   11.20    4.40
 -20   0   0   16.50   14.70
  20   0   0    6.30    5.80
  20   0   0   12.30    8.50
  22   0   0  131.79   13.90
 -22   0   0  111.49   11.40
 -22   0   0  133.69   14.30
  22   0   0  109.09   10.20
 -22   0   0  136.19   11.10
 -22   0   0  135.49   12.80
  22   0   0  154.08   14.00
 -22   0   0  122.99    5.70
  22   0   0  124.29   12.70
 -22   0   0  109.29   11.70
  22   0   0  141.39   10.70
 -22   0   0  116.19   12.10
  22   0   0  127.49   12.90
 -22   0   0  111.19    8.80
 -24   0   0    6.90    3.20
  24   0   0   18.10   12.50
 -24   0   0    9.40    9.60
 -24   0   0    2.40   13.00
  24   0   0   -2.40    7.70
 -24   0   0    1.70    5.80
 -24   0   0    3.40   10.60
 -24   0   0   13.30   10.10
 -24   0   0    2.80    7.80
  24   0   0   -1.60   12.50
 -24   0   0    4.10    7.70
  24   0   0   11.30   11.00
  24   0   0    8.60    7.00
 -26   0   0  204.08   20.30
  26   0   0  165.98   14.60
  26   0   0  162.48   18.70
  26   0   0  150.18   18.60
 -26   0   0  182.48   12.30
  26   0   0  136.39   17.10
 -26   0   0  176.28   18.40
 -26   0   0  145.79   16.20
 -26   0   0  155.78   15.70
 -26   0   0  173.58   18.40
  26   0   0  179.78   14.10
 -28   0   0   81.49   15.40
 -28   0   0   70.39   12.10
 -28   0   0   68.59    9.10
  28   0   0   33.50   11.50
 -28   0   0   56.49   15.20
  28   0   0   67.49   11.40
  28   0   0   84.29   15.80
 -28   0   0   45.60   18.40
  28   0   0   74.49   16.00
 -28   0   0   50.79   12.90
 -30   0   0    7.10   10.60
 -30   0   0   -4.20   13.00
 -30   0   0   -1.60   17.10
  30   0   0    3.40   17.50
 -30   0   0    6.70   14.70
  30   0   0  -13.40   19.20
  30   0   0    7.20   12.60
  30   0   0    4.00   12.80
 -30   0   0   -0.90   16.10
  30   0   0    9.40   17.40
  -1  -1   0   66.19    2.90
  -1  -1   0   65.19    2.80
  -1  -1   0   67.29    2.90
   1  -1   0   67.09    2.80
  -1  -1   0   63.79    2.90
  -1  -1   0   59.99    2.90
   1  -1   0   67.09    2.80
  -1  -1   0   71.49    3.10
  -1  -1   0   67.19    2.90
   1  -1   0   65.19    2.90
  -1  -1   0   66.39    2.80
   1  -1   0   68.09    2.90
   1  -1   0   69.59    2.90
  -1   1   0   71.59    3.20
  -1   1   0   54.09    3.10
  -1   1   0   72.49    2.90
  -1   1   0   65.39    2.80
  -1   1   0   72.99    3.00
  -3  -1   0 2799.12  112.89
  -3  -1   0 2775.12  112.99
   3  -1   0 2822.92  112.99
  -3  -1   0 2790.52  112.99
  -3  -1   0 2742.63  113.09
  -3  -1   0 2687.83  113.09
   3  -1   0 2765.62  112.99
   3  -1   0 2802.72  112.99
  -3  -1   0 2902.61  112.89
  -3  -1   0 2776.12  112.79
  -3  -1   0 2835.92  113.09
  -3  -1   0 2805.92  112.89
   3  -1   0 2782.92  112.99
   3  -1   0 2752.62  113.09
  -3  -1   0 2750.52  112.99
   3  -1   0 2816.22  112.89
   3  -1   0 2803.92  112.99
   3  -1   0 2808.92  112.99
  -3  -1   0 2802.42  112.99
  -3  -1   0 2758.82  112.89
  -3  -1   0 2776.22  112.99
   3   1   0 2610.94  112.99
   3   1   0 2721.33  113.09
  -3   1   0 2833.32  113.09
   3   1   0 2678.63  113.09
  -3   1   0 2750.52  112.99
   3   1   0 2810.42  112.99
   3   1   0 2386.26  112.79
  -3   1   0 2784.02  112.99
  -3   1   0 2747.82  112.89
  -3   1   0 2881.51  112.99
   3   1   0 2774.82  112.89
  -3   1   0 2807.62  112.89
  -3   1   0 2816.12  112.99
   3   1   0 2777.52  112.79
   3   1   0 2388.56  112.89
  -3   1   0 2778.12  112.99
  -3   1   0 2750.72  112.99
  -3   1   0 2673.23  112.99
   3   1   0 2774.82  113.09
  -5  -1   0  806.92   33.40
  -5  -1   0  799.22   33.10
  -5  -1   0  796.62   33.20
  -5  -1   0  787.12   33.00
  -5  -1   0  786.02   33.30
  -5  -1   0  796.42   33.40
   5  -1   0  852.81   33.40
   5  -1   0  795.62   33.30
   5  -1   0  792.32   33.40
   5  -1   0  791.62   33.20
   5  -1   0  789.72   33.00
   5  -1   0  804.22   33.10
   5  -1   0  784.12   33.10
  -5  -1   0  802.52   33.20
  -5  -1   0  824.22   33.00
  -5  -1   0  823.72   33.10
  -5  -1   0  765.62   33.00
  -5  -1   0  816.22   33.10
  -5  -1   0  792.42   33.30
  -5  -1   0  825.62   33.30
   5  -1   0  774.42   33.30
   5  -1   0  816.02   33.30
   5  -1   0  802.72   33.40
  -5  -1   0  842.42   33.10
  -5  -1   0  807.72   33.30
   5  -1   0  798.92   33.10
   5  -1   0  825.32   33.20
  -5  -1   0  809.22   33.50
   5   1   0  816.82   33.00
   5   1   0  791.22   33.40
   5   1   0  785.92   33.10
  -5   1   0  798.42   33.00
  -5   1   0  768.72   33.10
  -5   1   0  800.02   33.30
  -5   1   0  822.02   33.40
   5   1   0  784.82   33.20
   5   1   0  780.32   33.00
   5   1   0  843.82   33.10
   5   1   0  784.72   33.40
   5   1   0  806.02   33.30
  -5   1   0  800.22   33.40
   5   1   0  764.52   33.30
  -5   1   0  805.52   33.10
  -5   1   0  807.92   33.10
  -5   1   0  822.52   33.10
   5   1   0  802.82   33.00
   5   1   0  791.12   33.30
   5   1   0  826.32   33.20
   5   1   0  800.82   33.00
  -5   1   0  797.72   33.20
  -5   1   0  815.32   33.30
  -5   1   0  821.82   33.20
   5   1   0  785.32   33.30
  -5   1   0  793.02   33.20
  -5   1   0  795.62   33.20
  -5   1   0  802.72   33.40
   7  -1   0 3396.56  138.49
  -7  -1   0 3375.66  138.29
  -7  -1   0 3380.96  137.89
   7  -1   0 3375.66  138.09
   7  -1   0 3208.88  137.69
   7  -1   0 3301.67  138.59
  -7  -1   0 3403.76  138.39
   7  -1   0 3301.67  138.09
  -7  -1   0 3516.75  138.19
  -7  -1   0 3387.76  138.29
   7  -1   0 3092.59  138.39
  -7  -1   0 3358.16  137.99
   7  -1   0 3322.77  138.59
  -7  -1   0 3469.45  137.89
   7  -1   0 3417.96  138.19
  -7  -1   0 3346.17  138.09
  -7  -1   0 3398.36  137.99
  -7   1   0 3437.46  138.19
  -7   1   0 3433.66  138.39
   7   1   0 3341.47  138.39
  -7   1   0 3435.56  138.09
   7   1   0 3173.98  137.89
   7   1   0 3370.36  138.39
   7   1   0 3362.96  138.19
   7   1   0 3279.97  137.89
  -7   1   0 3408.36  138.39
  -7   1   0 3527.15  138.39
  -7   1   0 3400.46  138.59
   7   1   0 3303.87  137.89
  -7   1   0 3386.86  137.89
   7   1   0 3396.96  138.49
   7   1   0 3354.76  138.19
   7   1   0 3419.66  138.39
  -7   1   0 3391.86  137.69
  -7   1   0 3419.46  138.09
   9  -1   0  621.84   28.10
   9  -1   0  645.24   28.00
  -9  -1   0  649.74   27.30
   9  -1   0  645.94   27.60
   9  -1   0  667.23   28.10
   9  -1   0  620.74   27.10
  -9  -1   0  639.34   27.60
  -9  -1   0  658.13   28.10
   9  -1   0  672.63   27.70
   9  -1   0  670.03   27.40
  -9  -1   0  657.73   27.70
   9  -1   0  641.74   28.30
  -9  -1   0  662.93   27.30
  -9  -1   0  621.04   27.50
  -9  -1   0  651.63   27.40
  -9  -1   0  662.73   27.90
   9  -1   0  632.94   27.80
   9  -1   0  658.23   27.50
   9   1   0  648.84   27.40
   9   1   0  680.33   27.60
   9   1   0  664.43   28.60
  -9   1   0  681.63   27.10
   9   1   0  692.03   28.20
  -9   1   0  659.43   27.30
  -9   1   0  693.53   27.80
   9   1   0  658.33   27.30
  -9   1   0  666.13   28.10
   9   1   0  660.23   27.70
  -9   1   0  689.33   28.20
  -9   1   0  683.33   27.60
  -9   1   0  702.93   27.80
   9   1   0  671.53   27.50
   9   1   0  653.93   28.20
  -9   1   0  657.13   27.60
   9   1   0  680.83   28.10
 -11  -1   0 1017.00   42.10
 -11  -1   0 1023.70   41.70
 -11  -1   0  987.80   41.30
  11  -1   0  968.80   41.70
  11  -1   0  994.10   42.20
 -11  -1   0 1006.60   41.00
  11  -1   0  996.30   42.30
  11  -1   0  963.40   40.70
 -11  -1   0  990.40   41.00
 -11  -1   0 1052.39   41.50
 -11  -1   0  985.10   41.00
  11  -1   0  949.51   42.50
  11  -1   0  985.60   42.00
 -11  -1   0 1010.00   41.60
  11  -1   0 1003.80   41.10
  11   1   0 1005.50   42.50
  11   1   0  969.90   42.00
  11   1   0  979.90   41.30
 -11   1   0  997.10   41.60
 -11   1   0 1023.90   41.60
 -11   1   0  974.10   41.60
  11   1   0 1020.20   41.30
 -11   1   0  970.60   40.90
  11   1   0 1025.10   41.30
  11   1   0  978.30   42.20
 -11   1   0 1013.40   41.80
 -11   1   0  994.70   42.00
  11   1   0  957.10   40.90
 -11   1   0 1028.10   41.30
  11   1   0  972.30   42.00
 -11   1   0  979.90   40.70
  13  -1   0 2123.09   85.59
  13  -1   0 2039.10   85.19
 -13  -1   0 2074.29   86.09
 -13  -1   0 2169.78   86.29
 -13  -1   0 2118.79   85.49
 -13  -1   0 2060.49   85.89
 -13  -1   0 2076.19   85.49
 -13  -1   0 2081.99   86.59
  13  -1   0 1997.00   86.59
  13  -1   0 2097.09   86.59
  13  -1   0 2094.09   86.69
  13  -1   0 2128.49   86.69
 -13  -1   0 2153.08   85.99
  13  -1   0 2133.99   85.99
  13  -1   0 2035.40   86.89
  13  -1   0 2105.99   86.09
 -13  -1   0 2057.49   85.89
 -13  -1   0 2095.59   86.69
  13  -1   0 2154.48   86.29
  13   1   0 2060.99   85.69
  13   1   0 2041.80   86.59
  13   1   0 2041.40   86.79
 -13   1   0 2045.30   86.39
  13   1   0 2043.20   85.39
 -13   1   0 2094.89   86.19
  13   1   0 2157.28   86.49
 -13   1   0 2056.39   85.59
  13   1   0 2092.79   86.69
 -13   1   0 2072.39   86.19
  13   1   0 2098.89   85.89
 -13   1   0 2057.79   85.19
 -13   1   0 2040.90   85.89
  13   1   0 2089.89   86.79
 -13   1   0 2092.69   85.49
 -13   1   0 2057.19   86.59
  13   1   0 2066.49   86.09
 -13   1   0 2053.29   86.09
 -15  -1   0  488.25   20.30
 -15  -1   0  494.75   21.20
 -15  -1   0  466.55   21.60
  15  -1   0  483.95   22.30
  15  -1   0  502.45   24.00
  15  -1   0  480.05   20.90
  15  -1   0  518.75   22.20
 -15  -1   0  476.55   20.90
  15  -1   0  480.15   21.90
  15  -1   0  499.45   22.10
  15  -1   0  486.85   21.20
 -15  -1   0  468.75   21.00
 -15  -1   0  468.55   23.00
 -15  -1   0  483.25   20.70
 -15  -1   0  490.95   21.90
  15  -1   0  449.56   22.20
  15  -1   0  473.95   19.70
 -15  -1   0  484.35   20.00
  15   1   0  488.25   20.60
  15   1   0  467.95   21.20
  15   1   0  487.15   22.20
  15   1   0  478.85   21.10
  15   1   0  448.66   23.20
  15   1   0  471.05   21.80
  15   1   0  504.45   22.20
 -15   1   0  468.65   21.90
 -15   1   0  456.95   21.10
 -15   1   0  458.75   19.70
 -15   1   0  473.35   21.20
  15   1   0  491.35   22.20
 -15   1   0  460.15   20.70
 -15   1   0  481.55   21.50
 -15   1   0  469.35   21.70
  17  -1   0  102.59   12.50
  17  -1   0   98.49    7.60
 -17  -1   0   94.99    6.50
  17  -1   0  107.59    7.10
 -17  -1   0  101.49    6.30
  17  -1   0   87.19    9.20
  17  -1   0  100.09    9.50
 -17  -1   0   98.99    7.30
 -17  -1   0   85.99    9.50
 -17  -1   0  110.09    9.20
 -17  -1   0  108.69    7.60
  17  -1   0  119.89    9.30
 -17  -1   0  110.99    8.50
 -17  -1   0  106.89   10.00
  17  -1   0   89.09    8.20
 -17  -1   0  102.29    5.30
 -17  -1   0  118.39   11.40
  17   1   0   88.09    7.40
 -17   1   0  107.89    6.70
 -17   1   0  104.59    7.80
 -17   1   0  118.99    7.70
  17   1   0   97.99    9.70
  17   1   0  108.99   11.70
 -17   1   0   99.19    7.90
  17   1   0   84.49    9.00
  17   1   0  114.29    9.90
  17   1   0  103.39    6.60
  17   1   0   91.79    9.10
 -17   1   0  115.89    9.50
 -17   1   0  103.29   10.30
 -17   1   0   93.49    5.30
  17   1   0  120.69    9.20
  17   1   0   94.89    5.30
 -19  -1   0   96.59   10.80
 -19  -1   0   75.19    8.50
  19  -1   0   71.39    7.40
 -19  -1   0   83.49    7.90
 -19  -1   0  101.69    9.30
  19  -1   0   97.69   12.20
  19  -1   0   95.39    9.90
  19  -1   0   88.39    7.00
 -19  -1   0   99.49    9.80
  19  -1   0  126.09   14.00
  19  -1   0   99.29   11.20
 -19  -1   0   86.89   15.00
 -19  -1   0   82.29    8.00
 -19  -1   0   97.49    8.60
 -19  -1   0   81.09    6.60
 -19  -1   0   91.89    4.90
  19  -1   0   58.19    7.20
  19   1   0   74.29   16.00
  19   1   0  103.49   10.00
  19   1   0   71.19    9.10
 -19   1   0   90.79    6.80
  19   1   0   78.19    8.60
  19   1   0  104.49   12.30
 -19   1   0   94.69    8.70
 -19   1   0   90.99    5.10
  19   1   0   91.59    8.70
 -19   1   0   91.69    8.90
  19   1   0   87.09    7.10
  19   1   0   90.69    8.00
  19   1   0   88.99    5.30
 -19   1   0   87.79    8.50
 -19   1   0   83.09    8.90
 -19   1   0   72.39    8.10
  21  -1   0  289.87   14.40
 -21  -1   0  255.77   12.90
 -21  -1   0  263.37   14.90
  21  -1   0  256.07   17.00
  21  -1   0  236.88   13.70
 -21  -1   0  250.07   12.00
 -21  -1   0  258.87   14.90
 -21  -1   0  244.28   15.90
 -21  -1   0  273.97   24.30
 -21  -1   0  256.97   11.20
 -21  -1   0  248.08   14.40
  21  -1   0  274.17   16.90
 -21  -1   0  266.07   14.50
  21  -1   0  268.87   16.10
  21  -1   0  247.08   17.80
  21   1   0  232.78   17.70
  21   1   0  249.97   17.40
  21   1   0  242.08   13.40
 -21   1   0  257.37   16.00
  21   1   0  243.78   14.80
 -21   1   0  259.17   11.40
 -21   1   0  226.38   14.70
  21   1   0  207.28   20.50
  21   1   0  269.17   14.20
  21   1   0  253.27   11.50
 -21   1   0  254.97   13.00
 -21   1   0  244.68   17.30
  21   1   0  266.47   16.60
 -21   1   0  235.48   16.10
 -21   1   0  265.07   15.30
  23  -1   0    4.80    6.80
 -23  -1   0   -2.10    8.80
 -23  -1   0    3.40    8.80
 -23  -1   0   -1.90    4.90
 -23  -1   0    3.40    2.60
 -23  -1   0    2.70    7.50
 -23  -1   0   -0.10   10.80
  23  -1   0   14.50   11.40
  23  -1   0   -3.10   11.50
 -23  -1   0   -1.40   10.10
  23  -1   0    5.70    5.70
  23  -1   0   -0.70    7.80
  23   1   0    9.70   11.50
 -23   1   0    2.10    7.70
  23   1   0   -4.70   11.80
 -23   1   0    4.30   10.10
  23   1   0    2.10    7.20
 -23   1   0   -0.50    3.40
 -23   1   0    2.20   10.00
  23   1   0   -1.80   10.70
 -23   1   0   -5.00    5.80
  23   1   0    2.20    6.60
  23   1   0    3.70   10.20
 -23   1   0   -1.10   11.10
 -23   1   0    1.90    7.20
 -23   1   0    2.10    9.30
  25  -1   0  293.47   20.80
 -25  -1   0  281.17   15.20
  25  -1   0  305.97   21.40
 -25  -1   0  304.27   21.00
 -25  -1   0  272.97   17.00
  25  -1   0  302.87   17.30
 -25  -1   0  295.57   19.90
 -25  -1   0  247.48   23.00
 -25  -1   0  282.07   20.50
  25  -1   0  293.97   17.50
 -25  -1   0  276.17   16.80
  25  -1   0  261.47   20.40
 -25   1   0  248.48   20.70
  25   1   0  294.47   17.00
 -25   1   0  261.37   17.40
  25   1   0  254.87   20.40
 -25   1   0  274.67   15.30
  25   1   0  296.37   20.20
 -25   1   0  248.28   21.80
  25   1   0  252.07   16.10
  25   1   0  267.37   21.30
 -25   1   0  277.97   18.10
 -25   1   0  271.27   20.00
 -27  -1   0    0.90   13.40
 -27  -1   0    6.00   12.00
 -27  -1   0    1.90   14.30
  27  -1   0    1.70   13.90
  27  -1   0   13.80   15.40
 -27  -1   0   13.40   15.60
  27   1   0   -3.40   13.80
  27   1   0   -3.60   15.00
  27   1   0   -0.80   10.20
 -27   1   0    6.70   10.30
  27   1   0    9.00   16.10
 -27   1   0   15.80    7.60
 -27   1   0   -3.80   14.80
  29  -1   0   69.79   17.40
 -29  -1   0   75.69   16.00
 -29  -1   0   63.49   13.30
  29  -1   0   82.69   19.40
  29  -1   0  101.39   12.90
 -29  -1   0  107.89   17.80
 -29  -1   0   87.69   10.40
 -29  -1   0   83.29   14.20
  29  -1   0   81.99   13.20
  29  -1   0  100.49   19.90
 -29   1   0   79.69   14.30
 -29   1   0   60.69   13.60
  29   1   0   64.99   19.60
  29   1   0   91.39   18.70
  29   1   0   73.99   11.90
 -29   1   0  108.09   12.50
  29   1   0  105.79   18.10
 -29   1   0   91.99   16.40
  29   1   0   73.79   13.30
   0  -2   0 1877.51   76.19
   0  -2   0 1822.02   76.19
   0  -2   0 1843.32   76.09
   0  -2   0 1889.11   76.39
   0  -2   0 1828.42   76.39
   0  -2   0 1871.31   76.19
   0  -2   0 1851.31   76.29
   0  -2   0 1796.92   76.29
   0  -2   0 1909.61   76.19
   0  -2   0 1882.41   76.19
   0  -2   0 1903.71   76.29
   0  -2   0 1961.40   76.29
   0  -2   0 1824.82   76.39
   0  -2   0 1601.04   76.19
   0   2   0 1968.80   76.29
   0   2   0 1850.71   76.39
   0   2   0 1839.22   76.19
   0   2   0 1832.52   76.39
   0   2   0 1885.71   76.39
   0   2   0 1827.12   76.19
   0   2   0 1854.11   76.29
   0   2   0 1947.21   76.19
   0   2   0 1838.82   76.49
   0   2   0 1932.51   76.29
  -2  -2   0 1474.05   58.79
   2  -2   0 1418.36   58.59
  -2  -2   0 1485.75   58.59
   2  -2   0 1519.45   58.69
  -2  -2   0 1418.16   58.59
   2  -2   0 1381.76   58.69
   2  -2   0 1428.36   58.59
  -2  -2   0 1469.05   58.39
   2  -2   0 1417.26   58.59
   2  -2   0 1439.36   58.89
   2  -2   0 1457.05   58.79
  -2  -2   0 1452.15   58.69
  -2  -2   0 1439.76   58.59
  -2  -2   0 1488.15   58.59
  -2  -2   0 1434.26   58.79
  -2  -2   0 1442.96   58.69
   2  -2   0 1442.36   58.69
   2  -2   0 1488.05   58.69
   2  -2   0 1510.45   58.49
   2  -2   0 1443.66   58.49
  -2  -2   0 1483.85   58.59
  -2  -2   0 1461.65   58.59
  -2  -2   0 1475.55   58.59
  -2  -2   0 1444.26   58.49
   2  -2   0 1426.76   58.69
  -2  -2   0 1443.26   58.39
   2  -2   0 1486.75   58.69
   2  -2   0 1415.16   58.49
  -2  -2   0 1462.55   58.59
  -2  -2   0 1469.55   58.89
  -2   2   0 1377.66   58.49
  -2   2   0 1398.96   58.59
   2   2   0 1403.46   58.49
  -2   2   0 1423.36   58.49
  -2   2   0 1413.56   58.89
   2   2   0 1407.96   58.49
  -2   2   0 1359.96   58.69
  -2   2   0 1468.45   58.69
  -2   2   0 1386.86   58.59
   2   2   0 1224.98   58.49
  -2   2   0 1391.76   58.69
  -2   2   0 1426.66   58.59
   2   2   0 1420.86   58.79
   2   2   0 1371.76   58.59
   2   2   0 1471.65   58.59
  -2   2   0 1451.45   58.69
  -2   2   0 1431.46   58.69
   2   2   0 1374.16   58.59
   2   2   0 1237.58   58.39
   2   2   0 1444.66   58.59
   2   2   0 1407.36   58.69
   2   2   0 1417.96   58.69
   2   2   0 1435.36   58.59
   2   2   0 1396.56   58.79
  -2   2   0 1394.06   58.59
   2   2   0 1418.26   58.59
   2   2   0 1379.96   58.49
  -2   2   0 1504.65   58.79
  -2   2   0 1406.56   58.69
  -2   2   0 1389.06   58.49
   4  -2   0  206.88    8.70
   4  -2   0  177.28    8.40
  -4  -2   0  193.28    8.10
   4  -2   0  186.18    8.40
   4  -2   0  186.08    8.30
  -4  -2   0  182.08    8.50
   4  -2   0  182.38    8.40
   4  -2   0  192.78    8.40
   4  -2   0  186.98    8.10
  -4  -2   0  190.28    8.10
   4  -2   0  210.98    8.40
   4  -2   0  187.58    8.10
  -4  -2   0  196.78    8.90
   4  -2   0  208.58    8.50
   4  -2   0  191.88    7.90
  -4  -2   0  193.38    8.30
  -4  -2   0  201.78    8.10
  -4  -2   0  189.58    8.00
  -4  -2   0  194.48    8.30
  -4  -2   0  183.98    8.40
  -4  -2   0  193.98    8.20
   4  -2   0  188.98    8.40
   4  -2   0  198.18    8.30
   4  -2   0  202.08    8.10
  -4  -2   0  196.78    8.70
  -4  -2   0  189.78    8.40
  -4  -2   0  184.28    8.60
   4  -2   0  185.98    8.20
  -4  -2   0  187.28    8.10
  -4   2   0  195.28    8.10
  -4   2   0  188.88    8.40
  -4   2   0  186.28    7.90
  -4   2   0  180.48    8.10
   4   2   0  193.18    8.50
   4   2   0  181.88    8.20
  -4   2   0  186.88    8.40
   4   2   0  185.88    8.10
  -4   2   0  187.18    8.40
  -4   2   0  195.68    8.70
  -4   2   0  184.78    8.30
  -4   2   0  189.28    8.10
   4   2   0  192.08    8.00
  -4   2   0  189.48    8.50
  -4   2   0  188.98    8.00
   4   2   0  183.58    8.00
   4   2   0  176.38    8.30
   4   2   0  181.58    8.40
   4   2   0  179.18    8.10
   4   2   0  209.28    8.70
  -4   2   0  169.48    8.40
   4   2   0  192.68    8.50
   4   2   0  190.58    8.60
   4   2   0  187.88    8.00
   4   2   0  185.68    8.10
  -4   2   0  192.18    8.40
  -4   2   0  189.68    8.30
  -4   2   0  200.78    8.40
   6  -2   0 3812.02  153.98
   6  -2   0 3837.52  153.68
   6  -2   0 3697.53  153.18
   6  -2   0 3786.62  153.18
   6  -2   0 3512.25  153.68
   6  -2   0 3736.03  153.78
   6  -2   0 4066.69  153.88
  -6  -2   0 3769.52  153.38
  -6  -2   0 3756.82  153.48
   6  -2   0 3741.73  153.78
  -6  -2   0 3755.92  153.38
   6  -2   0 3724.43  153.38
   6  -2   0 3749.22  153.48
  -6  -2   0 3850.51  153.48
  -6  -2   0 3716.43  153.38
   6  -2   0 3718.83  153.68
  -6  -2   0 3790.32  153.68
  -6  -2   0 3690.23  153.68
  -6  -2   0 3893.01  153.68
   6  -2   0 3475.45  153.68
   6  -2   0 3720.43  153.58
   6  -2   0 3762.02  153.58
  -6  -2   0 3807.72  153.78
   6   2   0 3601.64  153.48
  -6   2   0 3695.73  153.68
   6   2   0 3658.73  153.68
   6   2   0 3616.14  153.38
  -6   2   0 3747.23  153.98
   6   2   0 3611.74  153.38
   6   2   0 3752.22  153.28
  -6   2   0 3761.52  153.68
  -6   2   0 3850.31  153.78
  -6   2   0 3751.02  153.68
  -6   2   0 3771.42  153.68
   6   2   0 3793.72  153.78
  -6   2   0 3839.82  153.68
   6   2   0 3884.11  153.48
   6   2   0 3822.12  154.28
  -6   2   0 3558.24  153.48
  -6   2   0 3780.12  153.38
  -8  -2   0    4.20    1.90
  -8  -2   0    5.50    2.40
   8  -2   0    9.00    3.40
   8  -2   0    9.20    2.50
  -8  -2   0    8.00    1.90
   8  -2   0    7.20    3.00
   8  -2   0    5.80    2.70
   8  -2   0    9.20    3.80
   8  -2   0   10.60    1.70
   8  -2   0    8.50    2.80
   8  -2   0    6.70    1.60
  -8  -2   0   14.50    2.70
   8  -2   0    5.50    2.10
  -8  -2   0    7.00    1.50
  -8  -2   0    7.00    1.40
  -8  -2   0    6.70    3.00
  -8  -2   0    6.80    2.00
   8  -2   0   13.00    2.90
  -8  -2   0   12.30    3.10
   8  -2   0    5.30    1.40
   8   2   0   11.70    1.60
  -8   2   0   13.30    2.70
   8   2   0   11.90    3.00
  -8   2   0   11.40    2.60
  -8   2   0   10.30    3.00
  -8   2   0   10.20    1.30
  -8   2   0   11.60    1.60
   8   2   0    9.20    0.90
   8   2   0    8.20    1.10
  -8   2   0    7.10    2.60
   8   2   0    7.00    2.20
   8   2   0   10.70    2.50
   8   2   0    7.70    1.40
  -8   2   0    8.30    2.60
  10  -2   0  773.82   32.60
 -10  -2   0  747.63   31.80
 -10  -2   0  759.82   31.00
  10  -2   0  752.32   31.90
  10  -2   0  770.42   31.80
  10  -2   0  797.62   31.80
 -10  -2   0  748.83   31.40
 -10  -2   0  740.63   31.70
  10  -2   0  736.83   31.50
 -10  -2   0  768.32   31.00
  10  -2   0  738.63   31.90
  10  -2   0  728.13   31.80
 -10  -2   0  747.53   32.00
  10  -2   0  728.73   31.40
 -10  -2   0  758.22   31.80
 -10  -2   0  761.42   31.20
 -10  -2   0  757.62   31.20
 -10  -2   0  775.72   31.30
 -10   2   0  705.73   31.80
 -10   2   0  791.12   31.60
  10   2   0  754.92   31.00
 -10   2   0  722.83   31.60
  10   2   0  746.13   32.10
  10   2   0  735.73   31.00
  10   2   0  756.02   31.80
  10   2   0  712.03   31.00
  10   2   0  740.33   31.50
 -10   2   0  744.93   32.00
 -10   2   0  742.43   31.60
 -10   2   0  742.83   31.30
 -10   2   0  753.72   31.60
  10   2   0  775.32   31.00
  10   2   0  767.92   31.80
 -10   2   0  749.73   31.00
  10   2   0  696.03   31.80
  12  -2   0  196.28   11.60
  12  -2   0  159.78   10.40
 -12  -2   0  180.08   11.10
 -12  -2   0  195.98    8.70
  12  -2   0  206.38    9.30
 -12  -2   0  178.98    9.20
 -12  -2   0  178.58    8.40
 -12  -2   0  195.68   10.20
  12  -2   0  205.38   10.40
  12  -2   0  190.58    9.30
 -12  -2   0  202.38    9.40
 -12  -2   0  202.88   10.10
  12  -2   0  188.18    9.90
 -12  -2   0  166.48    9.90
 -12  -2   0  184.78    8.80
  12  -2   0  187.88   10.60
  12  -2   0  215.58   10.40
 -12  -2   0  180.68    8.40
 -12   2   0  167.48    8.70
  12   2   0  190.68   10.00
  12   2   0  202.98    8.40
  12   2   0  188.18    9.20
 -12   2   0  179.48   10.00
  12   2   0  190.18    8.30
 -12   2   0  189.28   10.00
  12   2   0  184.88   10.30
  12   2   0  185.68    8.90
 -12   2   0  161.58    9.40
  12   2   0  188.78    8.30
  12   2   0  187.98   10.50
 -12   2   0  196.18   10.80
 -12   2   0  182.28    9.80
 -12   2   0  179.38    9.40
  12   2   0  194.98   10.40
 -14  -2   0 3234.08  129.09
 -14  -2   0 3096.89  128.59
  14  -2   0 3171.48  129.19
 -14  -2   0 3155.38  128.59
 -14  -2   0 3091.89  129.79
  14  -2   0 3097.89  129.89
  14  -2   0 3217.78  130.39
  14  -2   0 3166.48  129.69
 -14  -2   0 3089.69  129.09
 -14  -2   0 3218.28  129.79
  14  -2   0 3281.27  129.59
  14  -2   0 3177.88  129.29
  14  -2   0 2710.53  130.59
 -14  -2   0 3126.69  129.79
 -14  -2   0 3226.38  129.09
  14  -2   0 3117.59  129.79
 -14  -2   0 3157.68  129.39
 -14  -2   0 3180.28  129.19
  14  -2   0 3096.69  129.49
 -14   2   0 3197.98  129.09
  14   2   0 3238.88  129.99
 -14   2   0 3137.79  129.49
  14   2   0 3131.59  129.29
  14   2   0 3156.98  129.89
 -14   2   0 3153.98  128.59
 -14   2   0 3071.69  129.39
  14   2   0 3106.99  129.79
  14   2   0 3090.29  129.79
  14   2   0 3178.88  129.79
 -14   2   0 3154.38  129.89
  14   2   0 3088.39  128.79
 -14   2   0 3139.99  129.09
 -14   2   0 2984.60  129.29
 -14   2   0 3103.69  129.79
  14   2   0 3244.78  128.99
  16  -2   0    0.90    6.90
  16  -2   0   -1.40    6.50
  16  -2   0    3.10    3.50
 -16  -2   0    4.80    4.30
 -16  -2   0    2.40    3.50
  16  -2   0    4.40    5.30
 -16  -2   0    2.30    4.80
 -16  -2   0    3.20    8.00
 -16  -2   0    0.80    2.30
 -16  -2   0    3.40    3.00
  16  -2   0    8.60    9.60
 -16  -2   0    1.90    4.10
 -16  -2   0    3.20    5.60
  16  -2   0    1.90    6.40
  16  -2   0   -1.90    4.40
 -16  -2   0    7.30    5.60
 -16  -2   0    4.50    2.90
  16  -2   0    6.70    3.30
  16  -2   0    0.90    7.80
 -16   2   0    9.80    6.20
  16   2   0    8.40    5.90
  16   2   0    4.10    2.40
  16   2   0    7.20    6.10
  16   2   0    1.40    3.10
  16   2   0   -1.40    6.30
 -16   2   0    7.30    5.50
  16   2   0   -0.50    3.90
  16   2   0    4.30    2.80
  16   2   0    6.80    8.50
 -16   2   0    3.30    2.20
  16   2   0    6.60    4.70
 -16   2   0   -3.00    5.10
 -16   2   0    4.80    4.30
 -16   2   0    1.70    3.00
 -16   2   0   -0.10    3.40
  18  -2   0   75.09    8.10
 -18  -2   0   60.39    8.20
 -18  -2   0   80.69    7.40
  18  -2   0   78.99   10.70
  18  -2   0   77.69    7.50
 -18  -2   0   76.99    7.10
 -18  -2   0   77.79    8.10
  18  -2   0   61.09    8.90
 -18  -2   0   80.59    9.10
 -18  -2   0   76.89   11.10
 -18  -2   0   65.79    5.80
 -18  -2   0   71.49    7.10
  18  -2   0   63.49    7.10
  18  -2   0   99.49    9.90
 -18  -2   0   73.49    4.60
  18  -2   0   76.89    9.20
  18  -2   0   75.99    8.80
 -18   2   0   66.59    6.10
 -18   2   0   84.69    8.30
 -18   2   0   80.49    8.00
  18   2   0   70.59    8.70
 -18   2   0   69.19    6.70
 -18   2   0   86.19    9.50
 -18   2   0   67.09    6.90
  18   2   0   73.09    9.00
 -18   2   0   75.79    8.30
  18   2   0   77.29    7.30
  18   2   0   79.09    5.00
  18   2   0   65.29    8.60
  18   2   0   82.79    7.40
  18   2   0   61.29    6.10
 -20  -2   0  192.08   20.70
  20  -2   0  262.77   13.60
  20  -2   0  285.17   17.00
  20  -2   0  256.17   17.60
 -20  -2   0  258.27   15.70
 -20  -2   0  248.88   12.30
  20  -2   0  262.07   13.90
 -20  -2   0  229.38   14.60
 -20  -2   0  250.17   11.00
 -20  -2   0  240.28   15.40
 -20  -2   0  239.98   13.90
 -20  -2   0  248.68   13.30
  20  -2   0  229.08   17.60
  20  -2   0  251.27   16.10
  20  -2   0  239.28   13.60
 -20  -2   0  235.78   13.50
 -20   2   0  253.17   16.70
  20   2   0  226.48   15.60
 -20   2   0  249.38   15.10
  20   2   0  245.48   15.20
 -20   2   0  248.48   11.30
 -20   2   0  253.67   12.50
  20   2   0  237.18   11.30
  20   2   0  255.97   15.90
  20   2   0  239.68   13.40
 -20   2   0  228.78   13.90
 -20   2   0  242.68   14.70
  20   2   0  249.68   12.60
 -20   2   0  260.17   15.60
 -22  -2   0  246.08   25.00
 -22  -2   0  234.88   17.20
 -22  -2   0  244.88   13.20
 -22  -2   0  248.18   11.30
  22  -2   0  255.17   19.10
 -22  -2   0  235.38   14.70
  22  -2   0  297.87   17.10
 -22  -2   0  276.17   17.00
  22  -2   0  254.47   20.10
 -22  -2   0  274.27   15.40
 -22  -2   0  273.77   17.50
  22  -2   0  240.08   14.70
  22  -2   0  241.98   14.80
  22  -2   0  257.57   17.90
  22  -2   0  236.58   18.30
 -22  -2   0  259.87   15.90
 -22   2   0  296.47   19.20
 -22   2   0  254.47   16.20
  22   2   0  246.18   12.00
 -22   2   0  271.97   13.50
  22   2   0  247.08   17.90
  22   2   0  270.57   13.80
  22   2   0  262.67   17.60
 -22   2   0  256.37   16.80
  22   2   0  264.67   19.50
 -22   2   0  256.37   15.10
  22   2   0  271.57   17.40
 -22   2   0  225.18   16.90
 -22   2   0  245.38   11.80
  22   2   0  245.68   14.70
 -24  -2   0   58.49   12.00
  24  -2   0   59.09    9.00
  24  -2   0   54.69   12.70
 -24  -2   0   70.59   11.00
 -24  -2   0   69.29    8.90
 -24  -2   0   44.40   11.30
  24  -2   0   62.29   15.00
  24  -2   0   65.29    9.20
 -24  -2   0   62.69   11.70
 -24  -2   0   59.89    7.10
  24  -2   0   49.30   12.20
 -24  -2   0   91.39   10.60
 -24   2   0   71.39    7.20
  24   2   0   59.49    9.00
  24   2   0   70.59   12.30
  24   2   0   67.39    7.80
  24   2   0   61.19    6.70
 -24   2   0   66.79   11.70
 -24   2   0   54.49   14.10
  24   2   0   69.09   12.90
 -24   2   0   68.09   10.80
 -24   2   0   57.89    7.20
  24   2   0   81.19   12.20
 -24   2   0   53.89    9.20
 -26  -2   0   23.60    7.00
  26  -2   0   30.10   10.10
 -26  -2   0   10.50   11.90
  26  -2   0   18.90   14.90
 -26  -2   0    2.30   13.60
  26  -2   0   40.40   15.60
  26  -2   0   11.50   13.60
 -26  -2   0   20.80    8.80
 -26  -2   0   47.00   10.70
  26  -2   0   32.30    9.90
 -26  -2   0   45.70   13.20
 -26  -2   0   23.40   10.90
 -26   2   0   21.60    7.10
 -26   2   0   13.70   16.00
 -26   2   0   33.40   13.80
 -26   2   0   33.60   10.10
 -26   2   0   32.10   11.10
  26   2   0   45.60    9.50
  26   2   0   31.50   13.40
  26   2   0   35.90   14.00
 -26   2   0   33.00   12.40
  26   2   0   35.10    8.60
 -28  -2   0  133.39   16.70
  28  -2   0  139.09   19.40
 -28  -2   0  127.79   14.20
  28  -2   0  106.19   13.40
 -28  -2   0  117.19   12.20
  28  -2   0   98.59   17.40
  28  -2   0  159.68   22.80
  28  -2   0   99.59   13.30
 -28  -2   0  101.59   12.50
 -28  -2   0  120.89   16.10
 -28   2   0   93.49   15.90
 -28   2   0  111.09   12.20
  28   2   0   93.69   17.50
  28   2   0  115.69   11.90
 -28   2   0  114.99   13.80
 -28   2   0  144.99   17.40
  28   2   0  114.79   13.10
 -28   2   0   96.89   14.60
  28   2   0  119.59   17.20
 -28   2   0   88.59   20.80
  28   2   0  110.49   16.80
 -30  -2   0   40.00   16.70
 -30  -2   0   21.70   17.40
 -30  -2   0   30.40   11.10
  30  -2   0   15.50   13.10
  30  -2   0   22.50   21.60
  30  -2   0   15.20   20.10
 -30  -2   0   24.50   12.70
  30  -2   0   10.30   18.50
  30  -2   0   29.10   14.10
 -30  -2   0   20.30   14.10
 -30   2   0   31.80   17.30
  30   2   0   35.90   19.70
 -30   2   0   30.50   15.10
  30   2   0   51.59   18.40
  30   2   0   33.40   12.70
 -30   2   0   42.10   18.50
 -30   2   0   38.10   14.10
 -30   2   0   44.10   11.30
  30   2   0   44.10   18.50
  30   2   0   30.90   12.00
   1  -3   0 3539.65  145.49
  -1  -3   0 3562.04  145.39
   1  -3   0 3488.95  145.59
   1  -3   0 3751.62  145.69
  -1  -3   0 3557.74  145.59
  -1  -3   0 3489.45  145.69
   1  -3   0 3626.94  145.89
  -1  -3   0 3647.64  145.49
   1  -3   0 3591.74  145.69
   1  -3   0 3485.85  145.59
   1  -3   0 3567.04  145.69
  -1  -3   0 3464.65  145.79
  -1  -3   0 3528.75  145.49
  -1  -3   0 3570.94  145.49
  -1  -3   0 3618.64  145.49
   1  -3   0 3566.24  145.39
  -1  -3   0 3565.44  145.49
  -1  -3   0 3398.26  145.79
   1  -3   0 3650.43  145.59
   1  -3   0 3580.74  145.39
  -1  -3   0 3541.65  145.49
   1  -3   0 3438.66  145.59
  -1  -3   0 3528.75  145.49
   1  -3   0 3595.74  145.49
   1  -3   0 3687.53  145.59
  -1  -3   0 3581.74  145.49
  -1  -3   0 3677.63  145.59
  -1  -3   0 3487.35  145.79
  -1   3   0 3462.05  145.39
  -1   3   0 3613.64  145.59
  -1   3   0 3517.05  145.89
  -1   3   0 3557.24  145.59
   1   3   0 3564.24  145.79
   1   3   0 3502.75  145.49
   1   3   0 3534.25  145.89
  -1   3   0 3459.95  145.59
   1   3   0 3476.85  145.49
  -1   3   0 3642.24  145.59
  -1   3   0 3580.74  145.59
  -1   3   0 3471.75  145.59
   1   3   0 3527.25  145.39
   1   3   0 3571.74  145.59
  -1   3   0 3594.64  145.59
   1   3   0 3527.05  145.49
   1   3   0 3676.43  145.69
   1   3   0 3437.66  145.49
  -1   3   0 3626.14  145.49
  -1   3   0 3388.76  145.69
  -1   3   0 3548.64  145.29
   3  -3   0  466.55   19.80
  -3  -3   0  476.15   19.80
   3  -3   0  477.75   19.80
  -3  -3   0  455.95   19.80
   3  -3   0  457.85   19.80
   3  -3   0  479.95   19.50
  -3  -3   0  470.35   19.70
  -3  -3   0  480.35   19.30
   3  -3   0  477.15   19.50
  -3  -3   0  458.05   19.60
  -3  -3   0  458.65   19.50
   3  -3   0  451.45   19.70
   3  -3   0  496.15   19.80
   3  -3   0  471.65   20.10
  -3  -3   0  467.45   19.30
  -3  -3   0  481.95   19.50
   3  -3   0  528.55   19.90
   3  -3   0  467.25   19.70
  -3  -3   0  488.75   19.70
   3  -3   0  472.75   19.40
   3  -3   0  459.95   19.50
  -3  -3   0  478.75   19.80
   3  -3   0  486.35   19.70
  -3  -3   0  484.95   19.50
  -3  -3   0  456.55   19.50
  -3  -3   0  477.75   19.60
  -3  -3   0  464.15   19.50
   3   3   0  460.35   19.80
  -3   3   0  458.55   19.50
  -3   3   0  468.55   19.40
  -3   3   0  477.95   19.60
   3   3   0  462.75   19.90
   3   3   0  453.55   19.40
   3   3   0  488.55   19.80
  -3   3   0  461.05   19.70
   3   3   0  443.96   19.50
  -3   3   0  470.45   19.50
  -3   3   0  450.85   19.70
  -3   3   0  480.95   19.80
  -3   3   0  455.95   20.00
  -3   3   0  444.96   19.80
  -3   3   0  468.95   19.70
   3   3   0  461.85   19.50
  -3   3   0  477.55   19.80
  -3   3   0  465.75   19.40
   3   3   0  464.25   19.40
   3   3   0  465.05   19.50
   3   3   0  464.15   19.60
   3   3   0  457.75   19.50
   3   3   0  457.25   19.80
  -3   3   0  469.45   19.70
   3   3   0  454.85   20.00
  -3   3   0  464.75   19.40
   5  -3   0  608.34   26.00
   5  -3   0  651.03   26.20
  -5  -3   0  626.84   25.70
  -5  -3   0  637.04   26.00
   5  -3   0  600.24   26.10
   5  -3   0  594.84   26.10
  -5  -3   0  634.54   25.70
   5  -3   0  651.93   26.50
  -5  -3   0  660.83   25.80
  -5  -3   0  621.84   26.10
  -5  -3   0  623.24   25.80
   5  -3   0  626.64   26.00
   5  -3   0  632.24   25.80
   5  -3   0  652.83   25.70
   5  -3   0  629.44   25.50
   5  -3   0  613.84   26.00
  -5  -3   0  613.14   25.70
  -5  -3   0  628.44   25.60
  -5  -3   0  647.04   26.20
   5  -3   0  671.93   26.10
  -5  -3   0  661.53   25.60
  -5  -3   0  623.44   25.90
   5  -3   0  636.94   26.20
   5   3   0  574.24   25.70
  -5   3   0  574.24   25.70
   5   3   0  586.14   25.70
  -5   3   0  624.54   26.50
  -5   3   0  611.44   25.50
   5   3   0  610.14   26.20
  -5   3   0  606.64   26.00
  -5   3   0  586.74   26.10
  -5   3   0  603.14   25.90
   5   3   0  618.24   26.30
   5   3   0  618.14   26.00
   5   3   0  603.24   25.90
  -5   3   0  625.14   26.10
   5   3   0  617.24   25.80
  -5   3   0  632.74   26.10
   5   3   0  612.44   26.20
   5   3   0  606.24   25.50
   5   3   0  628.34   25.60
  -5   3   0  607.44   25.70
  -5   3   0  619.84   26.00
  -5   3   0  608.14   25.70
   5   3   0  595.84   25.60
   7  -3   0 1222.78   48.00
  -7  -3   0 1170.28   47.90
   7  -3   0 1150.88   47.90
   7  -3   0 1162.68   48.00
  -7  -3   0 1158.68   47.60
   7  -3   0 1127.99   47.70
  -7  -3   0 1177.78   47.50
  -7  -3   0 1155.68   47.40
  -7  -3   0 1197.58   47.80
   7  -3   0 1120.59   47.20
   7  -3   0 1181.78   47.20
  -7  -3   0 1194.58   47.90
   7  -3   0 1187.08   47.60
   7  -3   0 1319.37   48.70
   7  -3   0 1198.28   47.90
  -7  -3   0 1178.58   47.50
  -7  -3   0 1175.98   47.40
   7  -3   0 1136.49   47.80
   7  -3   0 1157.18   48.20
  -7   3   0 1140.29   47.20
  -7   3   0 1106.79   47.80
   7   3   0 1114.49   47.20
   7   3   0 1057.59   47.50
  -7   3   0 1108.59   48.90
   7   3   0 1100.69   47.90
   7   3   0 1101.59   47.80
   7   3   0 1098.59   48.20
   7   3   0 1177.58   47.30
   7   3   0 1080.59   47.20
  -7   3   0 1139.39   47.90
  -7   3   0 1134.69   47.80
   7   3   0 1070.99   47.40
  -7   3   0 1164.18   47.50
  -7   3   0 1189.98   48.20
   7   3   0 1115.39   47.40
   7   3   0 1161.58   47.90
  -9  -3   0  229.68   10.40
   9  -3   0  220.68   10.40
  -9  -3   0  242.18   10.80
  -9  -3   0  240.98   11.00
   9  -3   0  231.68   10.90
  -9  -3   0  220.68    9.80
   9  -3   0  224.38   11.00
   9  -3   0  228.98    9.10
   9  -3   0  242.98   10.70
   9  -3   0  234.88   11.10
  -9  -3   0  215.68    9.90
  -9  -3   0  230.68   10.00
   9  -3   0  249.88   10.00
  -9  -3   0  229.28    9.70
   9  -3   0  221.48    9.20
   9  -3   0  214.78   10.80
   9  -3   0  237.38   10.40
  -9  -3   0  218.88   10.50
  -9  -3   0  230.08   11.20
   9  -3   0  236.18   11.80
   9   3   0  199.88   10.70
  -9   3   0  217.58   10.50
  -9   3   0  214.38    9.50
   9   3   0  194.48   10.90
   9   3   0  208.18    9.80
  -9   3   0  219.88   10.60
  -9   3   0  216.78   11.10
   9   3   0  220.28    9.30
   9   3   0  222.68    9.80
   9   3   0  219.68   10.80
   9   3   0  207.98    9.60
   9   3   0  194.88   10.90
  -9   3   0  205.08    9.70
   9   3   0  211.68    9.30
  -9   3   0  203.58   10.30
  -9   3   0  227.28   10.50
  -9   3   0  211.58   10.50
   9   3   0  199.68    9.90
  11  -3   0  433.76   18.90
  11  -3   0  420.16   19.00
 -11  -3   0  422.96   18.70
 -11  -3   0  406.56   17.60
  11  -3   0  424.16   19.90
  11  -3   0  390.06   18.70
 -11  -3   0  403.26   17.70
  11  -3   0  405.06   18.10
  11  -3   0  434.86   18.90
 -11  -3   0  418.76   18.50
 -11  -3   0  399.16   18.70
 -11  -3   0  407.26   17.80
 -11  -3   0  390.16   18.50
  11  -3   0  428.36   18.30
 -11  -3   0  413.76   18.00
 -11  -3   0  400.16   17.90
  11  -3   0  406.46   18.70
  11   3   0  419.46   17.60
  11   3   0  393.96   17.80
  11   3   0  428.46   17.50
 -11   3   0  411.46   17.50
  11   3   0  400.16   18.70
  11   3   0  436.86   18.50
 -11   3   0  419.76   18.40
  11   3   0  452.95   19.10
  11   3   0  389.56   17.50
 -11   3   0  421.96   17.80
 -11   3   0  426.46   18.50
 -11   3   0  430.36   19.10
 -11   3   0  412.36   18.60
  11   3   0  399.26   18.00
  13  -3   0  165.08    9.00
  13  -3   0  193.88   10.00
  13  -3   0  170.48    8.70
 -13  -3   0  167.98    9.90
 -13  -3   0  171.78    7.60
  13  -3   0  154.18   10.30
 -13  -3   0  161.78   10.90
 -13  -3   0  158.38    9.80
 -13  -3   0  156.38    8.10
 -13  -3   0  157.98    8.50
 -13  -3   0  169.28    8.20
 -13  -3   0  164.28    9.50
  13  -3   0  138.19   12.50
  13  -3   0  191.38    9.60
  13  -3   0  156.98    9.10
  13  -3   0  160.98   10.80
  13   3   0  163.68   10.10
  13   3   0  163.48   10.10
  13   3   0  159.08    7.70
 -13   3   0  160.98   10.40
 -13   3   0  160.98    9.60
  13   3   0  152.78    7.50
 -13   3   0  163.98    8.50
  13   3   0  157.68    7.50
 -13   3   0  163.08    9.50
 -13   3   0  156.68    7.70
 -13   3   0  146.79    9.20
  13   3   0  182.78   10.10
 -13   3   0  170.58    9.80
  13   3   0  149.49    8.50
 -13   3   0  163.38    8.00
 -15  -3   0  131.99    7.90
  15  -3   0  136.49   10.20
  15  -3   0  149.09   10.00
 -15  -3   0  153.18    7.50
 -15  -3   0  155.78    9.70
 -15  -3   0  144.59    8.90
  15  -3   0  133.69    8.30
  15  -3   0  134.89    9.60
 -15  -3   0  144.29   10.00
  15  -3   0  157.08   10.70
  15  -3   0  147.89   10.60
  15  -3   0  105.69   10.80
 -15  -3   0  157.28    8.40
  15  -3   0  130.79   13.80
 -15  -3   0  145.09   11.90
  15  -3   0  129.89    8.40
 -15  -3   0  154.78    9.90
  15   3   0  136.59    8.30
  15   3   0  127.99   10.30
  15   3   0  147.59   10.20
 -15   3   0  136.69    9.70
 -15   3   0  134.99    8.90
 -15   3   0  153.48   10.00
 -15   3   0  142.59    7.00
  15   3   0  144.69    7.20
 -15   3   0  158.38    9.80
 -15   3   0  165.48   10.50
  15   3   0  125.09   10.00
  15   3   0  138.29    7.10
 -15   3   0  136.69    7.70
  17  -3   0  209.98   13.00
 -17  -3   0  180.58   10.40
  17  -3   0  180.58   10.70
  17  -3   0  182.58   12.40
 -17  -3   0  190.08    9.90
 -17  -3   0  194.68   11.80
  17  -3   0  171.58   14.80
  17  -3   0  192.48   14.00
 -17  -3   0  173.88    9.30
  17  -3   0  185.98   11.90
  17  -3   0  189.98   10.50
  17  -3   0  200.38   13.50
 -17  -3   0  164.08   11.70
 -17  -3   0  174.38   14.90
 -17  -3   0  193.38   12.30
 -17  -3   0  200.78   11.10
  17   3   0  172.58    9.10
  17   3   0  209.18   12.60
 -17   3   0  180.98    8.70
  17   3   0  174.78   12.40
 -17   3   0  163.38    9.40
 -17   3   0  172.88   12.70
 -17   3   0  173.78   10.90
  17   3   0  178.28   10.30
  17   3   0  176.28    8.70
 -17   3   0  160.68   11.00
 -17   3   0  162.68   13.10
  17   3   0  170.88   12.40
 -17   3   0  176.68   11.80
 -19  -3   0  248.48   18.80
 -19  -3   0  227.18   15.30
 -19  -3   0  222.68   12.90
  19  -3   0  246.08   14.10
  19  -3   0  243.98   15.30
 -19  -3   0  225.68   14.00
 -19  -3   0  230.28   15.10
  19  -3   0  244.58   15.00
  19  -3   0  222.38   13.30
  19  -3   0  239.18   16.00
 -19  -3   0  272.17   12.70
 -19  -3   0  249.88   13.60
  19  -3   0  243.88   18.20
  19  -3   0  240.48   15.90
 -19   3   0  240.68   13.90
  19   3   0  252.67   11.70
 -19   3   0  294.77   16.60
  19   3   0  302.17   17.30
  19   3   0  274.17   15.90
 -19   3   0  263.67   15.70
 -19   3   0  241.18   15.10
 -19   3   0  250.77   11.40
  19   3   0  232.68   14.10
  19   3   0  276.87   16.90
 -19   3   0  259.97   14.20
  21  -3   0  231.48   14.40
 -21  -3   0  244.38   12.50
  21  -3   0  311.27   33.60
  21  -3   0  258.07   17.60
 -21  -3   0  214.18   16.20
  21  -3   0  229.58   18.20
 -21  -3   0  267.57   22.60
  21  -3   0  234.28   14.00
 -21  -3   0  232.58   14.10
 -21  -3   0  250.27   13.60
  21  -3   0  246.38   16.90
 -21  -3   0  257.77   14.40
  21  -3   0  239.18   21.00
 -21  -3   0  232.98   16.00
  21  -3   0  221.18   15.70
 -21  -3   0  245.28   14.80
 -21   3   0  257.27   14.80
  21   3   0  235.38   16.60
  21   3   0  225.88   16.30
 -21   3   0  241.68   12.70
 -21   3   0  239.98   16.20
 -21   3   0  252.97   16.60
  21   3   0  239.98   12.90
 -21   3   0  273.57   16.00
  21   3   0  231.18   13.60
  21   3   0  242.08   11.50
 -21   3   0  236.68   17.00
 -23  -3   0   34.10    3.20
  23  -3   0   24.40   12.60
 -23  -3   0   33.70    8.20
  23  -3   0   44.60   12.70
 -23  -3   0   21.80   10.10
 -23  -3   0   32.50   18.00
  23  -3   0   34.00   11.70
  23  -3   0   35.50    8.10
 -23  -3   0   32.60    6.00
 -23  -3   0   34.10   10.90
  23  -3   0   19.10   11.00
 -23  -3   0   19.50    8.20
  23   3   0   36.70   11.40
 -23   3   0   24.60    8.20
 -23   3   0   34.70   10.00
 -23   3   0   22.30   11.40
  23   3   0   26.50   11.00
 -23   3   0   25.90    6.80
 -23   3   0   28.80   11.80
  23   3   0   51.29   11.40
  23   3   0   26.80    4.90
  25  -3   0  310.47   20.50
 -25  -3   0  328.07   23.00
 -25  -3   0  342.67   21.20
 -25  -3   0  341.87   17.90
 -25  -3   0  351.46   19.40
  25  -3   0  399.96   23.40
 -25  -3   0  376.76   22.30
  25  -3   0  353.56   24.30
  25  -3   0  361.76   23.60
  25  -3   0  346.77   20.00
 -25  -3   0  333.47   22.10
 -25  -3   0  385.16   20.20
  25   3   0  336.87   16.90
 -25   3   0  402.66   23.00
  25   3   0  364.56   23.20
  25   3   0  376.76   19.00
  25   3   0  359.96   27.10
 -25   3   0  361.66   18.30
  25   3   0  353.06   19.30
  25   3   0  309.47   23.20
 -25   3   0  374.56   20.50
 -25   3   0  339.97   20.80
 -25   3   0  277.47   26.60
  27  -3   0   41.80   11.10
 -27  -3   0   30.90    9.70
 -27  -3   0   24.00   11.60
 -27  -3   0   37.80   13.90
  27  -3   0   42.50   16.60
  27  -3   0   14.40   16.20
 -27  -3   0   33.10   13.00
  27  -3   0   37.50   11.60
  27  -3   0   35.10   17.80
 -27   3   0   30.50   14.10
 -27   3   0   30.90    8.00
  27   3   0   28.10   10.00
  27   3   0   28.70   14.80
 -27   3   0   27.20   17.30
 -27   3   0   34.90   13.20
  27   3   0   25.00    9.10
 -27   3   0   31.30   11.30
  27   3   0   34.60   11.70
 -27   3   0   12.30   18.90
  29  -3   0   32.10   20.10
 -29  -3   0   39.60   16.90
  29  -3   0   25.30   19.60
 -29  -3   0   37.50    9.30
  29  -3   0   33.60   14.20
 -29  -3   0   29.50   11.40
 -29  -3   0   40.10   15.70
 -29  -3   0   27.80   13.20
  29  -3   0   18.80   17.50
  29  -3   0   40.90   13.20
 -29   3   0   41.80   15.20
 -29   3   0   35.10   16.50
 -29   3   0   53.29   10.00
  29   3   0   36.80   18.10
 -29   3   0   26.70   17.50
  29   3   0   44.20   17.40
 -29   3   0   51.89   23.90
  29   3   0   27.40   11.90
  29   3   0   43.10   11.40
 -29   3   0   62.69   15.50
   0  -4   0 4890.01  198.88
   0  -4   0 4911.41  199.08
   0  -4   0 4989.60  199.58
   0  -4   0 4595.54  199.68
   0  -4   0 4940.61  199.08
   0  -4   0 4729.43  199.28
   0  -4   0 5011.10  199.28
   0  -4   0 5003.80  199.08
   0   4   0 4596.74  199.08
   0   4   0 5022.10  199.68
   0   4   0 4835.82  198.88
   0   4   0 4976.70  199.18
   0   4   0 4824.22  199.18
   0   4   0 4595.74  199.38
   0   4   0 4903.81  199.78
   0   4   0 4959.20  199.08
  -2  -4   0  517.35   21.10
  -2  -4   0  496.65   20.70
  -2  -4   0  511.25   21.20
   2  -4   0  487.15   20.60
   2  -4   0  517.65   20.90
  -2  -4   0  473.45   20.80
  -2  -4   0  506.75   20.20
  -2  -4   0  505.05   20.50
   2  -4   0  493.45   21.40
  -2  -4   0  487.05   20.60
   2  -4   0  524.65   21.00
  -2  -4   0  511.15   20.80
   2  -4   0  489.55   20.80
  -2  -4   0  476.25   20.70
   2  -4   0  501.65   20.70
  -2  -4   0  513.45   20.20
  -2  -4   0  471.15   20.60
   2  -4   0  504.35   20.50
   2  -4   0  493.75   20.90
   2   4   0  504.75   20.50
   2   4   0  473.15   21.00
   2   4   0  485.45   20.60
  -2   4   0  461.75   20.90
  -2   4   0  488.65   20.70
  -2   4   0  498.05   21.40
  -2   4   0  497.95   20.60
  -2   4   0  486.35   20.50
  -2   4   0  503.35   21.10
  -2   4   0  487.05   20.80
  -2   4   0  502.55   20.80
   2   4   0  484.35   20.70
   2   4   0  478.45   20.60
   2   4   0  485.85   20.80
   2   4   0  504.45   20.80
   2   4   0  472.25   20.60
   2   4   0  489.95   21.30
   2   4   0  480.75   20.60
   2   4   0  480.05   20.60
  -2   4   0  488.95   20.30
  -2   4   0  514.15   20.50
  -2   4   0  456.45   20.30
   4  -4   0 2732.23  108.09
   4  -4   0 2575.74  108.49
   4  -4   0 2592.74  108.39
  -4  -4   0 2634.14  107.99
   4  -4   0 2704.23  108.49
   4  -4   0 2657.73  108.19
  -4  -4   0 2719.43  108.29
   4  -4   0 2722.43  108.49
   4  -4   0 2656.23  108.89
  -4  -4   0 2626.14  108.19
  -4  -4   0 2664.93  108.19
  -4  -4   0 2657.43  108.59
   4  -4   0 2596.94  108.19
  -4  -4   0 2531.95  108.39
   4  -4   0 2623.54  108.39
  -4  -4   0 2539.75  108.49
  -4  -4   0 2710.23  108.59
  -4  -4   0 2635.34  107.99
  -4  -4   0 2607.64  108.19
   4   4   0 2753.02  108.79
   4   4   0 2587.24  108.19
  -4   4   0 2865.01  108.49
  -4   4   0 2719.83  108.19
  -4   4   0 2586.24  108.19
   4   4   0 2627.34  108.19
  -4   4   0 2745.33  108.49
  -4   4   0 2420.36  108.49
  -4   4   0 2591.94  108.29
   4   4   0 2560.54  108.09
  -4   4   0 2578.24  108.39
  -4   4   0 2664.63  108.49
   4   4   0 2635.74  108.69
  -4   4   0 2518.35  107.99
   4   4   0 2666.53  108.29
  -4   4   0 2701.13  108.89
  -4   4   0 2586.74  108.09
   4   4   0 2676.63  108.19
   4   4   0 2505.25  108.19
   4   4   0 2694.63  108.49
  -4   4   0 2609.54  107.99
   6  -4   0  739.83   31.00
  -6  -4   0  701.83   31.10
   6  -4   0  783.42   31.50
   6  -4   0  726.93   31.30
   6  -4   0  731.13   30.90
   6  -4   0  727.23   30.50
  -6  -4   0  770.32   30.80
   6  -4   0  764.32   31.30
   6  -4   0  771.62   31.20
  -6  -4   0  738.03   30.60
  -6  -4   0  728.93   30.60
  -6  -4   0  779.12   31.20
   6  -4   0  730.83   31.90
  -6  -4   0  749.53   30.80
  -6  -4   0  746.63   30.90
   6  -4   0  696.33   31.20
  -6  -4   0  711.23   30.80
  -6  -4   0  755.62   31.30
   6   4   0  719.73   30.80
   6   4   0  741.73   30.80
   6   4   0  723.73   30.80
   6   4   0  766.12   30.60
  -6   4   0  695.73   31.10
  -6   4   0  762.32   30.90
   6   4   0  708.83   30.50
  -6   4   0  748.83   31.20
   6   4   0  742.33   31.50
  -6   4   0  754.92   30.50
   6   4   0  718.53   30.80
  -6   4   0  782.92   31.30
   6   4   0  735.43   31.30
   6   4   0  735.83   30.60
  -6   4   0  767.02   31.80
  -6   4   0  677.63   31.20
   6   4   0  778.92   31.60
  -8  -4   0   75.69    5.60
  -8  -4   0   71.49    4.60
   8  -4   0   79.49    3.80
  -8  -4   0   92.29    6.60
  -8  -4   0   80.29    4.70
   8  -4   0   64.49    4.90
  -8  -4   0   72.59    4.40
   8  -4   0   80.29    5.50
   8  -4   0   74.59    7.80
   8  -4   0   75.99    5.00
  -8  -4   0   80.09    4.80
  -8  -4   0   82.49    4.10
   8  -4   0   73.09    5.60
   8  -4   0   80.49    5.90
  -8  -4   0   92.49    5.40
   8  -4   0   75.79    6.00
   8   4   0   80.99    4.70
   8   4   0   76.59    4.50
   8   4   0   74.89    4.20
  -8   4   0   76.99    5.80
  -8   4   0   68.99    4.40
  -8   4   0   85.89    3.80
   8   4   0   83.79    5.30
   8   4   0   75.69    6.50
  -8   4   0   76.49    6.20
  -8   4   0   81.89    4.10
   8   4   0   85.09    5.20
   8   4   0   82.89    4.70
  -8   4   0   76.69    6.70
   8   4   0   86.09    3.90
  -8   4   0   72.39    5.60
   8   4   0   83.19    3.90
  -8   4   0   92.89    5.90
 -10  -4   0  275.67   11.60
  10  -4   0  249.68   12.50
  10  -4   0  257.47   10.80
 -10  -4   0  278.67   13.20
  10  -4   0  271.47   12.20
 -10  -4   0  256.37   11.40
 -10  -4   0  273.67   11.80
 -10  -4   0  263.97   12.60
 -10  -4   0  267.07   13.00
  10  -4   0  247.68   12.90
  10  -4   0  269.87   12.30
  10  -4   0  240.78   12.80
  10  -4   0  248.48   11.80
  10  -4   0  259.07   12.90
 -10  -4   0  262.87   12.30
 -10   4   0  258.57   12.00
  10   4   0  264.07   11.60
 -10   4   0  249.28   14.10
  10   4   0  245.18   11.70
 -10   4   0  249.97   12.70
 -10   4   0  263.17   12.60
 -10   4   0  258.97   12.40
  10   4   0  251.67   12.60
 -10   4   0  257.07   11.50
  10   4   0  261.47   11.40
  10   4   0  268.07   11.50
 -10   4   0  253.17   11.30
  10   4   0  278.17   11.90
  10   4   0  259.67   13.20
  10   4   0  256.27   12.80
  10   4   0  249.88   12.40
 -12  -4   0 1349.27   57.29
  12  -4   0 1404.16   57.29
  12  -4   0 1368.56   56.99
 -12  -4   0 1390.06   56.49
  12  -4   0 1356.56   56.69
 -12  -4   0 1362.26   56.49
 -12  -4   0 1352.76   56.39
 -12  -4   0 1379.16   57.09
  12  -4   0 1380.26   58.19
  12  -4   0 1345.07   57.09
 -12  -4   0 1263.47   56.99
 -12  -4   0 1322.67   56.39
  12  -4   0 1352.06   57.29
  12  -4   0 1371.26   57.39
  12  -4   0 1479.15   57.39
 -12  -4   0 1358.36   57.19
 -12   4   0 1392.46   57.09
  12   4   0 1364.56   56.09
 -12   4   0 1363.46   56.19
 -12   4   0 1365.76   56.99
  12   4   0 1300.47   56.69
  12   4   0 1307.87   56.29
  12   4   0 1333.97   56.09
  12   4   0 1339.57   57.29
 -12   4   0 1387.86   57.19
 -12   4   0 1315.57   56.49
  12   4   0 1370.26   56.29
 -12   4   0 1407.96   57.69
 -12   4   0 1362.16   57.09
 -12   4   0 1429.46   57.09
  12   4   0 1361.56   57.29
  12   4   0 1354.86   57.39
 -14  -4   0  269.37   12.70
 -14  -4   0  266.87   13.40
  14  -4   0  239.38   13.00
 -14  -4   0  263.27   13.70
 -14  -4   0  257.07   11.90
  14  -4   0  262.77   13.40
  14  -4   0  240.68   13.80
  14  -4   0  231.48   13.90
 -14  -4   0  237.78   14.50
  14  -4   0  267.87   14.50
 -14  -4   0  244.48   13.70
  14  -4   0  251.27   13.70
 -14  -4   0  245.38   12.20
 -14  -4   0  257.97   12.00
  14  -4   0  268.87   12.60
  14   4   0  263.57   11.40
  14   4   0  254.87   11.70
 -14   4   0  258.27   14.50
 -14   4   0  246.18   13.40
  14   4   0  258.97   12.40
  14   4   0  255.97   11.70
  14   4   0  250.57   13.80
  14   4   0  281.67   14.00
 -14   4   0  249.68   11.50
 -14   4   0  254.97   13.00
 -14   4   0  279.97   13.50
  14   4   0  264.47   11.50
 -14   4   0  267.07   12.00
  14   4   0  257.27   13.90
 -14   4   0  253.47   13.90
 -16  -4   0  145.79   11.50
  16  -4   0  182.48   11.30
  16  -4   0  167.08   12.30
 -16  -4   0  183.18    8.90
 -16  -4   0  165.88   11.10
 -16  -4   0  175.58    8.60
  16  -4   0  150.58   12.00
 -16  -4   0  174.68   13.60
 -16  -4   0  168.88    9.40
  16  -4   0  166.88   12.90
 -16  -4   0  172.38   10.40
 -16  -4   0  179.58   11.70
  16  -4   0  177.38   10.10
  16  -4   0  168.88   10.10
 -16   4   0  194.48   12.30
 -16   4   0  174.28   11.40
 -16   4   0  192.68   13.00
 -16   4   0  171.88    9.10
  16   4   0  180.58    8.70
 -16   4   0  172.08   12.50
  16   4   0  166.88    8.70
  16   4   0  174.98   12.10
 -16   4   0  180.28   11.10
  16   4   0  180.58    9.70
 -16   4   0  177.38    8.40
  16   4   0  173.58   11.90
  16   4   0  171.88    9.70
 -16   4   0  166.58   10.60
  16   4   0  174.68    8.70
  16   4   0  181.48   12.00
  18  -4   0    8.90    7.70
  18  -4   0   12.90    6.90
 -18  -4   0   22.00    6.30
 -18  -4   0   14.50    5.30
  18  -4   0   12.40    5.90
 -18  -4   0   10.00    3.70
 -18  -4   0   10.40    9.90
  18  -4   0   21.00   11.20
 -18  -4   0   17.80    3.90
 -18  -4   0   12.50    5.20
  18  -4   0   26.60    8.00
 -18  -4   0   15.00    6.80
 -18  -4   0   25.90    7.60
 -18  -4   0   19.50    7.60
  18  -4   0    9.30    6.50
 -18   4   0   21.90    7.50
 -18   4   0   22.40    4.40
  18   4   0   12.30    6.10
 -18   4   0   20.80    3.40
  18   4   0   11.00    5.20
  18   4   0   22.20    8.00
 -18   4   0   10.60    8.80
 -18   4   0   24.60    7.40
 -18   4   0   13.80    4.90
  18   4   0   19.80    3.40
  18   4   0   16.30    3.90
  18   4   0   17.80    5.70
 -18   4   0   26.70    8.30
 -18   4   0   14.00    8.90
  18   4   0   17.50    7.50
  20  -4   0   89.89   12.30
 -20  -4   0   80.59    6.10
  20  -4   0   86.39    9.40
 -20  -4   0   78.49    9.40
 -20  -4   0   69.59   12.90
  20  -4   0   95.59   11.40
 -20  -4   0   96.59    9.90
 -20  -4   0   78.39    8.70
 -20  -4   0   85.69   10.30
  20  -4   0   75.89   14.70
 -20  -4   0   97.89   10.00
  20  -4   0   76.69    8.10
  20  -4   0   77.19    8.20
  20  -4   0   65.99   10.60
 -20  -4   0   73.39    7.70
  20   4   0   73.49    6.50
  20   4   0   94.99   10.40
 -20   4   0   81.49    8.60
 -20   4   0   78.69    6.30
 -20   4   0  102.39   11.30
 -20   4   0   91.49    9.90
  20   4   0   78.19    7.30
  20   4   0   58.09   10.10
 -20   4   0   76.49    9.00
  20   4   0   92.19    9.00
 -20   4   0   95.79    7.50
  20   4   0  105.39   12.60
  20   4   0   76.79    8.50
 -20   4   0   73.89   11.30
 -22  -4   0   87.69    8.40
  22  -4   0   98.69   11.30
 -22  -4   0   97.79   11.30
 -22  -4   0   92.19    9.80
 -22  -4   0  113.39   12.80
 -22  -4   0  111.29   11.10
 -22  -4   0  111.39   11.80
  22  -4   0   57.59   12.80
  22  -4   0  119.39   14.20
 -22  -4   0   95.89   16.20
  22  -4   0   85.29   12.70
  22  -4   0   92.59   10.20
 -22  -4   0   90.69   13.00
  22   4   0   95.29    9.20
 -22   4   0  112.79   11.10
  22   4   0  105.59    8.20
 -22   4   0  122.99   11.80
  22   4   0  114.09   14.20
  22   4   0  117.29   12.60
 -22   4   0  107.99   11.90
 -22   4   0  104.69    7.60
  22   4   0   77.79   12.10
  22   4   0  107.29   10.10
 -22   4   0   92.19    8.70
  24  -4   0    4.50    9.80
  24  -4   0    9.60   12.80
  24  -4   0   13.40   13.50
  24  -4   0    2.00    8.50
 -24  -4   0    8.30    7.70
  24  -4   0   16.20   12.60
  24  -4   0   -6.50   10.50
 -24  -4   0   16.70   11.30
 -24  -4   0    3.00   10.40
 -24  -4   0   -0.90    8.50
 -24  -4   0   15.70    9.30
 -24  -4   0   14.40    6.70
 -24   4   0    8.00    5.20
  24   4   0    6.00    6.50
 -24   4   0    4.90    9.10
  24   4   0    2.30   11.90
  24   4   0    0.10   11.80
  24   4   0    4.90    5.50
  24   4   0    9.70    7.60
 -24   4   0   -0.50    9.90
 -24   4   0    5.90   14.00
 -24   4   0    3.10   10.90
 -24   4   0    8.90    7.10
  24   4   0   16.70   11.50
 -26  -4   0  196.18   14.80
 -26  -4   0  242.28   17.10
  26  -4   0  194.18   20.00
 -26  -4   0  199.88   18.90
  26  -4   0  230.58   18.90
 -26  -4   0  184.78   20.40
  26  -4   0  252.97   22.00
  26  -4   0  196.68   23.60
  26   4   0  208.28   20.40
 -26   4   0  224.28   24.30
 -26   4   0  209.78   20.70
 -26   4   0  213.98   20.30
  26   4   0  231.08   21.30
  26   4   0  221.08   13.10
 -26   4   0  216.08   17.60
 -28  -4   0   48.80   10.70
 -28  -4   0   40.10   13.30
 -28  -4   0   44.70   15.80
 -28  -4   0   59.99   15.10
  28  -4   0   55.39   23.70
  28  -4   0   34.60   13.70
  28  -4   0   52.39   19.40
  28  -4   0   29.30   12.20
  28  -4   0   31.00   16.80
 -28  -4   0   44.30   10.00
  28   4   0   42.40   10.60
 -28   4   0   61.69   10.70
 -28   4   0   34.30   16.20
  28   4   0   36.30   30.40
 -28   4   0   42.60   15.10
  28   4   0   34.50   16.30
 -28   4   0   44.10   23.80
 -28   4   0   49.20   13.50
  28   4   0   56.19   11.60
 -28   4   0   55.39   17.30
  28   4   0   30.10   17.00
   1  -5   0 1074.09   45.00
  -1  -5   0 1103.59   44.80
   1  -5   0 1087.69   45.00
   1  -5   0 1091.19   44.90
  -1  -5   0 1122.89   45.00
  -1  -5   0 1094.99   45.30
  -1  -5   0 1084.19   44.80
  -1  -5   0 1076.59   45.10
   1  -5   0 1088.09   44.60
  -1  -5   0 1111.29   44.90
  -1  -5   0 1068.19   45.00
   1  -5   0 1107.49   44.80
  -1  -5   0 1124.49   44.70
   1  -5   0 1062.59   45.00
   1  -5   0 1086.89   45.60
   1  -5   0 1087.19   45.10
  -1  -5   0 1131.29   44.90
  -1  -5   0 1075.69   45.50
   1   5   0 1075.09   44.90
   1   5   0 1126.79   44.60
   1   5   0 1044.80   44.90
  -1   5   0 1065.09   44.40
  -1   5   0 1051.99   45.00
  -1   5   0 1053.69   44.80
   1   5   0 1074.19   45.60
  -1   5   0 1086.69   44.40
   1   5   0 1108.49   45.30
  -1   5   0 1113.89   45.10
   1   5   0 1100.39   44.80
  -1   5   0 1095.29   44.90
   1   5   0 1036.10   44.90
   1   5   0  991.70   44.90
  -1   5   0 1078.89   44.60
  -1   5   0 1076.39   45.70
  -1   5   0 1095.89   44.90
  -1   5   0 1064.49   45.10
   3  -5   0  849.32   35.60
   3  -5   0  857.41   35.30
   3  -5   0  844.32   35.00
  -3  -5   0  829.42   34.70
  -3  -5   0  832.22   35.40
   3  -5   0  833.12   34.90
  -3  -5   0  846.32   34.80
  -3  -5   0  851.51   34.70
  -3  -5   0  819.82   35.10
   3  -5   0  870.81   35.10
  -3  -5   0  917.71   35.50
  -3  -5   0  840.22   34.50
   3  -5   0  856.21   35.10
   3  -5   0  829.02   35.70
   3  -5   0  829.22   34.60
  -3  -5   0  886.91   34.30
   3  -5   0  821.42   34.70
  -3  -5   0  814.62   34.60
  -3  -5   0  846.82   34.30
  -3  -5   0  855.91   34.90
  -3  -5   0  843.82   34.70
  -3  -5   0  842.52   34.90
   3   5   0  853.71   34.90
  -3   5   0  788.02   35.00
   3   5   0  835.72   35.10
   3   5   0  844.02   34.80
  -3   5   0  805.42   34.80
  -3   5   0  831.22   35.10
   3   5   0  823.82   34.80
   3   5   0  811.82   34.80
   3   5   0  797.92   34.70
  -3   5   0  815.42   34.40
  -3   5   0  806.42   35.20
   3   5   0  811.42   34.70
  -3   5   0  818.42   35.70
   3   5   0  855.31   34.80
   3   5   0  834.32   35.40
   3   5   0  846.82   35.60
  -3   5   0  839.02   35.10
  -3   5   0  842.12   34.70
   5  -5   0  733.63   30.90
  -5  -5   0  688.23   29.60
   5  -5   0  695.43   30.00
  -5  -5   0  709.53   29.70
  -5  -5   0  710.43   29.60
   5  -5   0  713.93   30.30
  -5  -5   0  702.83   29.60
   5  -5   0  702.13   30.00
   5  -5   0  675.43   29.60
  -5  -5   0  699.93   29.90
  -5  -5   0  718.33   29.20
   5  -5   0  689.63   29.80
  -5  -5   0  719.03   29.70
   5  -5   0  696.23   29.60
  -5  -5   0  738.63   30.10
  -5  -5   0  689.23   30.30
  -5  -5   0  717.73   29.80
  -5   5   0  770.12   30.20
  -5   5   0  683.83   29.40
   5   5   0  714.03   29.60
  -5   5   0  696.03   29.40
  -5   5   0  704.43   30.00
  -5   5   0  675.13   30.10
   5   5   0  681.33   29.60
  -5   5   0  745.63   30.60
   5   5   0  711.83   30.10
   5   5   0  731.73   29.80
   5   5   0  744.23   30.40
   5   5   0  694.03   29.60
  -5   5   0  723.53   29.60
   5   5   0  746.23   30.70
   5   5   0  728.03   29.60
  -5   5   0  712.03   29.70
  -5   5   0  669.83   29.50
   7  -5   0  140.69    7.80
  -7  -5   0  139.49    8.30
   7  -5   0  148.49    8.10
  -7  -5   0  149.79    6.20
   7  -5   0  141.29    7.20
  -7  -5   0  135.59    7.40
  -7  -5   0  128.19    7.00
   7  -5   0  140.09    7.50
   7  -5   0  129.69    6.80
  -7  -5   0  135.09    7.00
  -7  -5   0  146.39    6.60
   7  -5   0  143.69    7.40
  -7  -5   0  135.99    6.40
  -7  -5   0  137.59    7.30
  -7  -5   0  126.89    6.70
   7  -5   0  151.78    9.90
  -7  -5   0  140.19    7.80
  -7   5   0  134.29    8.90
  -7   5   0  138.99    7.50
   7   5   0  121.19    6.60
  -7   5   0  137.99    6.50
  -7   5   0  139.89    6.20
   7   5   0  141.39    6.40
   7   5   0  123.89    8.80
   7   5   0  129.29    6.70
   7   5   0  127.99    6.90
   7   5   0  135.49    7.70
   7   5   0  126.59    7.80
  -7   5   0  127.99    8.00
  -7   5   0  143.89    6.40
  -7   5   0  147.79    7.80
   7   5   0  135.89    6.80
   9  -5   0  424.96   18.70
   9  -5   0  406.76   17.20
   9  -5   0  401.66   18.70
  -9  -5   0  411.96   17.90
   9  -5   0  403.76   17.90
  -9  -5   0  402.26   18.40
  -9  -5   0  402.96   17.70
  -9  -5   0  397.26   17.70
  -9  -5   0  404.56   18.70
   9  -5   0  424.06   18.70
  -9  -5   0  429.96   17.40
   9  -5   0  401.66   18.10
  -9  -5   0  416.06   18.10
  -9  -5   0  392.46   17.80
   9  -5   0  416.66   18.80
   9  -5   0  445.76   20.40
   9  -5   0  416.36   18.50
  -9  -5   0  404.66   18.10
   9   5   0  403.46   17.80
   9   5   0  414.36   17.60
  -9   5   0  426.36   18.40
  -9   5   0  438.76   18.60
  -9   5   0  405.66   17.20
  -9   5   0  402.16   19.50
  -9   5   0  420.16   17.60
  -9   5   0  421.06   17.80
   9   5   0  428.96   19.00
   9   5   0  398.26   17.70
   9   5   0  414.56   17.40
   9   5   0  429.46   17.70
  -9   5   0  387.06   18.70
   9   5   0  427.86   19.20
   9   5   0  386.26   18.50
   9   5   0  409.16   17.40
  11  -5   0   71.09    3.80
 -11  -5   0   73.09    5.70
 -11  -5   0   74.69    6.20
 -11  -5   0   84.79    8.00
  11  -5   0   72.99    9.60
  11  -5   0   67.99    7.60
 -11  -5   0   81.59    6.80
  11  -5   0   84.39    5.60
 -11  -5   0   80.19    7.60
 -11  -5   0   66.79    4.40
  11  -5   0   57.59    6.80
 -11  -5   0   74.69    5.20
  11  -5   0   74.39    7.50
  11  -5   0   68.49    3.70
 -11  -5   0   69.59    5.10
  11  -5   0   76.09    6.90
  11  -5   0   65.89    6.90
  11  -5   0   72.59    6.60
 -11   5   0   76.19    4.50
 -11   5   0   67.09    6.80
  11   5   0   65.09    4.50
 -11   5   0   62.19    4.60
 -11   5   0   73.79    3.80
  11   5   0   76.29    8.00
  11   5   0   73.29    6.10
  11   5   0   74.39    5.00
  11   5   0   73.09    5.30
  11   5   0   82.09    7.40
 -11   5   0   73.79    8.00
 -11   5   0   81.99    8.70
  11   5   0   70.79    4.50
 -11   5   0   76.29    6.50
  11   5   0   77.09    4.50
 -11   5   0   81.79    7.90
  13  -5   0 1563.14   64.49
 -13  -5   0 1507.85   63.19
  13  -5   0 1528.55   64.29
 -13  -5   0 1563.34   64.09
 -13  -5   0 1542.95   64.09
 -13  -5   0 1535.65   63.09
  13  -5   0 1564.64   63.89
  13  -5   0 1453.45   62.29
  13  -5   0 1473.05   63.99
 -13  -5   0 1502.45   63.39
 -13  -5   0 1551.24   63.79
  13  -5   0 1494.65   62.39
 -13  -5   0 1464.95   63.79
  13  -5   0 1544.45   63.49
  13  -5   0 1491.65   63.69
 -13  -5   0 1507.75   62.99
  13  -5   0 1541.55   64.19
 -13  -5   0 1535.85   63.09
 -13   5   0 1537.45   63.99
  13   5   0 1516.65   62.79
  13   5   0 1480.35   64.39
 -13   5   0 1518.95   64.09
  13   5   0 1583.34   63.99
 -13   5   0 1541.05   62.99
 -13   5   0 1595.14   63.79
 -13   5   0 1494.45   63.09
  13   5   0 1522.85   62.99
 -13   5   0 1476.75   63.79
 -13   5   0 1533.45   63.99
  13   5   0 1531.75   63.39
  13   5   0 1523.15   62.99
  13   5   0 1512.85   63.99
  13   5   0 1538.85   62.79
 -13   5   0 1506.45   64.59
 -15  -5   0  121.69    9.00
  15  -5   0  111.99    9.90
  15  -5   0  129.49    8.90
  15  -5   0  128.09    8.50
 -15  -5   0  111.09   10.60
 -15  -5   0  115.59    8.40
 -15  -5   0  121.69    9.50
 -15  -5   0  109.69    7.70
  15  -5   0  115.69    9.00
  15  -5   0   79.79    9.70
  15  -5   0  107.19    7.80
 -15  -5   0  109.09    6.60
  15  -5   0  112.29   11.40
 -15  -5   0  103.89   11.60
 -15   5   0   94.49    6.60
  15   5   0   87.79    9.70
 -15   5   0   95.09    9.90
  15   5   0   93.29    9.80
 -15   5   0  113.89   11.00
  15   5   0  120.79    6.70
 -15   5   0  101.19    6.00
  15   5   0  106.49    6.30
 -15   5   0  105.89   10.10
 -15   5   0   95.69    7.30
  15   5   0  107.79    9.80
  15   5   0   99.09    6.90
  15   5   0  104.39    6.60
 -15   5   0  112.29   11.30
 -15   5   0  106.39    9.60
 -17  -5   0  405.56   18.10
 -17  -5   0  361.46   18.90
  17  -5   0  383.56   18.50
 -17  -5   0  362.46   17.00
  17  -5   0  409.66   22.60
 -17  -5   0  380.46   21.00
  17  -5   0  348.77   19.00
 -17  -5   0  386.66   17.00
  17  -5   0  385.16   18.90
  17  -5   0  362.16   19.60
  17  -5   0  402.26   20.30
 -17  -5   0  415.06   19.60
  17  -5   0  407.96   19.90
 -17  -5   0  385.76   19.80
 -17  -5   0  377.26   17.50
 -17   5   0  359.06   19.30
  17   5   0  379.26   17.00
 -17   5   0  376.26   20.60
 -17   5   0  370.36   16.80
 -17   5   0  348.27   18.60
 -17   5   0  414.86   21.00
 -17   5   0  360.16   19.20
 -17   5   0  339.37   20.90
  17   5   0  370.36   19.80
  17   5   0  391.06   17.80
  17   5   0  382.86   19.60
 -17   5   0  388.56   17.30
  17   5   0  375.16   18.30
  17   5   0  405.46   17.10
  17   5   0  393.96   19.70
  17   5   0  381.06   17.10
 -19  -5   0   87.39    8.40
 -19  -5   0   69.69    9.10
 -19  -5   0   84.39    7.20
 -19  -5   0   80.99    7.80
  19  -5   0   98.49   10.50
 -19  -5   0   89.79    9.90
 -19  -5   0  109.09    9.90
  19  -5   0   84.79   11.80
  19  -5   0   78.39    7.50
 -19  -5   0   86.59   12.20
  19  -5   0   90.69   11.10
  19  -5   0   76.79   10.80
 -19  -5   0   75.99    9.80
 -19  -5   0   98.99    7.00
 -19   5   0   89.69    7.30
  19   5   0   86.19    7.00
  19   5   0  113.99   12.00
  19   5   0   66.89   10.00
  19   5   0   68.59    7.30
 -19   5   0   83.29   11.90
 -19   5   0   88.59   11.90
 -19   5   0   75.39    6.80
  19   5   0   85.69    8.00
 -19   5   0   89.49    8.80
  19   5   0  104.29   10.50
  19   5   0   87.09    7.30
 -19   5   0   87.99   10.50
  19   5   0   78.59    7.20
 -19   5   0   57.79   11.60
 -19   5   0   78.89   12.90
 -21  -5   0   36.90    9.50
 -21  -5   0   67.79   10.20
 -21  -5   0   84.59    9.30
 -21  -5   0   85.09    8.30
 -21  -5   0   69.29    7.00
  21  -5   0   79.89   12.20
 -21  -5   0   88.99   10.90
  21  -5   0   66.79   13.60
  21  -5   0   74.89    8.70
 -21  -5   0   68.89    7.40
 -21  -5   0   64.39   13.40
 -21  -5   0   70.09    7.10
  21  -5   0   66.39   11.40
  21  -5   0   82.19    9.70
  21  -5   0   82.79   10.20
 -21   5   0   65.99   10.10
 -21   5   0   63.99    6.50
  21   5   0   67.59    9.40
 -21   5   0   61.59   12.90
  21   5   0   75.39    8.00
  21   5   0   55.49    6.40
 -21   5   0   75.89   10.80
 -21   5   0   70.79    7.80
  21   5   0   75.59   11.20
  21   5   0   65.79    9.20
  21   5   0  103.19   12.10
  21   5   0   75.79    6.50
 -21   5   0   52.79    8.90
 -23  -5   0   83.79   10.20
 -23  -5   0   79.79   11.50
 -23  -5   0   76.69   11.70
 -23  -5   0   87.99    8.30
  23  -5   0   69.69   14.40
 -23  -5   0  101.29    9.60
  23  -5   0   86.69   18.60
  23  -5   0  116.59   16.30
  23  -5   0   57.89   12.60
 -23  -5   0   98.79    9.80
  23  -5   0  109.09   11.80
 -23  -5   0  128.19   13.10
 -23   5   0   86.59    8.20
  23   5   0   80.89    8.10
 -23   5   0   74.19    8.00
  23   5   0   70.29   12.70
  23   5   0   92.89   13.20
  23   5   0   85.99   12.20
 -23   5   0   83.69   10.80
  23   5   0   98.79    9.60
 -23   5   0   82.79   17.10
  23   5   0   85.69   15.00
  23   5   0   87.59    9.00
 -25  -5   0  203.38   14.80
 -25  -5   0  157.48   11.70
 -25  -5   0  129.29   14.70
 -25  -5   0  173.48   16.90
  25  -5   0  181.28   20.30
  25  -5   0  155.58   19.50
  25  -5   0  144.89   15.90
 -25  -5   0  153.48   16.00
 -25  -5   0  145.09   13.00
  25  -5   0  150.08   15.90
  25  -5   0  163.28   17.80
  25   5   0  165.98   12.90
 -25   5   0  180.68   13.70
 -25   5   0  167.68   16.20
 -25   5   0  134.89   19.30
  25   5   0  184.78   19.20
 -25   5   0  157.78   10.70
 -25   5   0  172.08   18.40
  25   5   0  202.28   19.70
  25   5   0  135.99   13.50
  25   5   0  153.78   11.10
 -25   5   0  125.59   14.80
 -27  -5   0   -2.30   13.40
  27  -5   0    8.70   13.20
  27  -5   0    1.50   11.50
  27  -5   0   10.80   18.30
  27  -5   0   21.70   16.30
 -27  -5   0    3.40   14.50
  27  -5   0   -1.20   18.50
 -27  -5   0    2.20    9.00
 -27  -5   0    5.60   11.30
 -27  -5   0    6.40   11.90
 -27   5   0    4.60   15.00
 -27   5   0   15.40   15.80
  27   5   0    1.70    9.30
 -27   5   0   -3.20   12.50
  27   5   0    2.30   17.90
  27   5   0   13.10   15.50
 -27   5   0   11.10   23.00
 -27   5   0   -2.90    8.40
  27   5   0   -1.40   10.30
  27   5   0    1.00    8.20
  29  -5   0  105.39   23.10
 -29  -5   0  114.89   13.80
 -29  -5   0  154.38   24.90
  29  -5   0  115.39   15.60
  29  -5   0  109.69   20.70
  29  -5   0  142.29   22.80
 -29  -5   0  117.29   19.20
  29  -5   0  128.59   17.70
 -29  -5   0  101.99   17.90
 -29   5   0  109.99   16.40
 -29   5   0   93.19   19.30
 -29   5   0  135.19   19.50
 -29   5   0  130.69   21.00
  29   5   0  138.69   20.50
  29   5   0  107.99   21.90
 -29   5   0  145.09   29.50
  29   5   0  131.39   13.40
 -29   5   0  130.39   14.50
  29   5   0  120.09   14.10
   0  -6   0 1907.31   73.19
   0  -6   0 1625.94   73.29
   0  -6   0 1797.42   73.19
   0  -6   0 1852.91   73.99
   0  -6   0 1791.52   73.39
   0  -6   0 1800.72   73.69
   0  -6   0 1828.72   72.89
   0   6   0 1759.82   73.29
   0   6   0 1712.13   73.29
   0   6   0 1760.82   73.69
   0   6   0 1776.22   73.09
   0   6   0 1708.93   73.19
   0   6   0 1775.52   72.79
   0   6   0 1733.03   74.09
   2  -6   0 1200.68   51.79
  -2  -6   0 1241.18   51.59
   2  -6   0 1202.38   52.29
   2  -6   0 1228.28   50.99
   2  -6   0 1247.38   51.49
  -2  -6   0 1321.17   51.49
  -2  -6   0 1182.18   51.59
   2  -6   0 1266.27   51.49
  -2  -6   0 1252.97   50.99
  -2  -6   0 1247.58   51.39
   2  -6   0 1206.88   51.29
   2  -6   0 1209.08   51.59
   2  -6   0 1327.77   51.79
  -2  -6   0 1228.48   52.09
  -2   6   0 1218.88   52.39
  -2   6   0 1245.68   51.49
  -2   6   0 1241.48   51.29
  -2   6   0 1253.87   51.69
   2   6   0 1275.77   51.49
   2   6   0 1186.68   52.19
  -2   6   0 1233.18   50.99
  -2   6   0 1231.68   50.79
  -2   6   0 1202.88   51.49
  -2   6   0 1295.77   51.59
  -2   6   0 1272.17   50.79
   2   6   0 1283.97   51.19
   2   6   0 1188.88   51.59
   2   6   0 1179.78   51.49
  -2   6   0 1236.48   51.19
   4  -6   0   91.09    5.70
  -4  -6   0   79.09    5.50
   4  -6   0   81.29    4.50
  -4  -6   0   74.29    5.30
  -4  -6   0   82.89    4.50
   4  -6   0   79.89    4.50
   4  -6   0   74.99    5.70
  -4  -6   0   79.19    4.90
  -4  -6   0   82.59    3.40
  -4  -6   0   82.49    3.50
   4  -6   0   73.39    5.30
   4  -6   0   75.79    5.90
  -4  -6   0   84.29    5.60
   4  -6   0   79.59    6.00
  -4  -6   0   83.29    5.10
  -4  -6   0   77.39    4.60
  -4  -6   0   85.89    6.10
  -4  -6   0   92.19    6.90
   4  -6   0   79.89    5.80
  -4  -6   0   71.79    5.20
  -4   6   0   80.69    4.90
   4   6   0   71.39    4.30
   4   6   0   72.99    4.50
  -4   6   0   57.29    6.10
  -4   6   0   58.59    5.80
   4   6   0   74.59    5.00
  -4   6   0   73.79    5.30
   4   6   0   75.19    5.20
   4   6   0   79.99    5.50
   4   6   0   72.69    5.70
  -4   6   0   71.59    3.80
   4   6   0   66.99    5.00
  -4   6   0   72.79    4.10
  -4   6   0   69.29    4.00
   4   6   0   80.09    8.20
  -4   6   0   78.79    4.10
   4   6   0   72.99    4.70
  -6  -6   0   31.30    3.00
  -6  -6   0   28.00    3.30
   6  -6   0   38.40    4.50
  -6  -6   0   31.00    3.40
  -6  -6   0   20.10    5.50
  -6  -6   0   32.50    2.20
   6  -6   0   35.30    4.50
  -6  -6   0   37.80    3.60
  -6  -6   0   33.00    3.30
   6  -6   0   30.30    4.60
  -6  -6   0   30.70    3.80
   6  -6   0   45.20    7.30
   6  -6   0   27.00    3.00
  -6  -6   0   25.50    4.10
  -6  -6   0   31.50    2.50
   6  -6   0   38.50    3.90
   6  -6   0   35.30    3.80
   6  -6   0   43.30    4.90
   6   6   0   33.00    2.70
  -6   6   0   31.30    3.10
   6   6   0   30.10    6.10
   6   6   0   28.70    4.40
   6   6   0   39.80    3.60
  -6   6   0   27.60    3.20
  -6   6   0   28.00    4.80
  -6   6   0   30.80    3.90
  -6   6   0   24.30    2.80
   6   6   0   28.20    3.10
   6   6   0   27.40    4.10
   6   6   0   34.40    3.90
   6   6   0   36.50    3.60
   6   6   0   30.30    3.30
  -6   6   0   31.70    4.80
  -8  -6   0    6.70    5.30
  -8  -6   0   11.90    3.60
  -8  -6   0    8.20    3.00
  -8  -6   0   12.00    3.80
  -8  -6   0    9.60    2.60
   8  -6   0    7.70    4.30
   8  -6   0   13.00    4.80
  -8  -6   0   10.80    3.40
  -8  -6   0    8.10    4.10
   8  -6   0   13.50    2.40
   8  -6   0   13.70    3.50
  -8  -6   0    7.70    2.70
   8  -6   0    0.90    3.30
   8  -6   0   11.20    7.50
   8  -6   0    9.60    5.40
  -8   6   0    7.50    2.40
  -8   6   0   10.20    4.70
  -8   6   0    7.70    2.00
   8   6   0   11.00    6.00
  -8   6   0    5.20    2.90
  -8   6   0   11.10    2.30
   8   6   0   10.70    4.20
   8   6   0    1.30    4.00
   8   6   0   12.40    3.20
  -8   6   0    6.30    5.80
   8   6   0    8.80    2.40
   8   6   0    9.90    2.60
   8   6   0    9.60    2.40
   8   6   0    4.10    2.40
   8   6   0    6.60    2.60
 -10  -6   0   70.99    8.10
  10  -6   0   63.89    6.70
 -10  -6   0   65.49    4.40
 -10  -6   0   60.69    5.70
  10  -6   0   50.19    6.30
  10  -6   0   55.59    6.20
  10  -6   0   57.79    6.20
 -10  -6   0   66.49    4.20
 -10  -6   0   64.39    5.30
 -10  -6   0   61.69    4.90
  10  -6   0   72.99    5.40
  10  -6   0   70.49    6.40
 -10  -6   0   75.09    6.50
  10   6   0   60.49    5.60
 -10   6   0   62.69    6.50
 -10   6   0   58.79    6.40
  10   6   0   66.49    4.60
 -10   6   0   58.69    7.90
  10   6   0   58.29    4.50
 -10   6   0   48.90    5.10
  10   6   0   71.29    5.70
  10   6   0   70.59    7.00
  10   6   0   75.69    8.10
 -10   6   0   71.69    4.50
 -10   6   0   60.39    5.30
  10   6   0   68.29    5.30
  10   6   0   66.29    4.60
  12  -6   0   -1.70    3.50
  12  -6   0    0.80    5.90
 -12  -6   0    1.20    5.00
 -12  -6   0    0.30    7.00
 -12  -6   0   -0.40    4.20
 -12  -6   0    0.30    2.60
  12  -6   0    1.60    2.20
  12  -6   0   -1.70    5.00
 -12  -6   0    1.30    6.30
 -12  -6   0    0.90    3.60
  12  -6   0    3.20    6.60
  12  -6   0   -1.00    4.60
  12  -6   0    0.10    5.80
 -12  -6   0    4.30    3.10
  12  -6   0   -0.40    2.10
 -12  -6   0    6.00    5.10
  12  -6   0    2.90    5.20
  12   6   0    3.00    5.30
 -12   6   0   -1.60    4.90
  12   6   0    3.10    5.60
  12   6   0   -2.90    7.10
  12   6   0    2.40    3.00
  12   6   0   -0.10    2.60
 -12   6   0   -1.10    5.70
 -12   6   0   -0.80    2.50
 -12   6   0    0.80    4.60
  12   6   0    3.40    2.80
 -12   6   0   -0.30    1.90
 -12   6   0    0.30    2.60
 -12   6   0   -3.40    5.70
  12   6   0   -0.10    3.50
  12   6   0   -0.90    3.10
  14  -6   0   51.89    6.10
 -14  -6   0   33.30    6.40
  14  -6   0   37.40    7.30
  14  -6   0   38.20    6.90
  14  -6   0   38.90    8.70
  14  -6   0   28.90    5.10
 -14  -6   0   22.90    8.00
  14  -6   0   29.50    6.40
 -14  -6   0   34.30    4.30
  14  -6   0   49.20    7.60
 -14  -6   0   47.00    5.40
 -14  -6   0   34.80    3.80
 -14  -6   0   43.70    8.10
 -14  -6   0   23.80    5.70
  14  -6   0   33.20    2.60
 -14  -6   0   29.30    4.50
  14   6   0   38.20    6.40
 -14   6   0   39.60    8.90
  14   6   0   36.80    7.00
 -14   6   0   30.60    6.70
 -14   6   0   26.50    3.50
  14   6   0   24.30    6.50
 -14   6   0   34.40    3.90
 -14   6   0   35.10    7.00
  14   6   0   28.80    4.80
  14   6   0   29.70    8.30
  14   6   0   36.00    3.90
 -14   6   0   38.10    8.00
  14   6   0   36.40    3.70
 -14   6   0   29.40    5.80
  14   6   0   37.80    4.70
 -16  -6   0  368.46   18.40
 -16  -6   0  364.06   17.30
  16  -6   0  331.97   17.90
 -16  -6   0  337.87   15.90
 -16  -6   0  334.37   19.10
  16  -6   0  355.96   20.80
  16  -6   0  368.96   19.50
 -16  -6   0  353.16   16.40
 -16  -6   0  354.06   16.20
 -16  -6   0  351.16   16.50
  16  -6   0  367.86   19.60
 -16  -6   0  339.17   17.90
  16  -6   0  394.56   18.90
 -16  -6   0  375.66   19.20
  16  -6   0  382.16   17.80
  16   6   0  353.66   16.30
  16   6   0  370.86   17.70
  16   6   0  390.26   19.10
 -16   6   0  365.66   15.80
  16   6   0  348.77   16.20
 -16   6   0  326.87   20.30
 -16   6   0  342.77   18.10
 -16   6   0  311.47   19.80
  16   6   0  332.87   16.50
 -16   6   0  350.16   16.20
  16   6   0  360.66   16.20
 -16   6   0  341.37   18.60
  16   6   0  365.26   16.00
 -18  -6   0  493.25   23.70
 -18  -6   0  561.34   23.60
 -18  -6   0  557.24   24.30
  18  -6   0  530.35   25.20
 -18  -6   0  559.34   23.50
  18  -6   0  515.55   26.20
 -18  -6   0  533.75   25.50
  18  -6   0  582.64   30.40
  18  -6   0  537.55   24.80
 -18  -6   0  520.95   24.00
 -18  -6   0  552.14   26.60
 -18  -6   0  519.95   26.30
 -18  -6   0  547.85   26.00
  18  -6   0  556.14   27.30
  18  -6   0  550.84   26.20
 -18  -6   0  532.15   24.70
  18  -6   0  534.95   26.80
  18   6   0  545.65   24.30
 -18   6   0  504.55   25.70
  18   6   0  532.15   23.60
 -18   6   0  501.95   27.00
  18   6   0  557.54   23.70
 -18   6   0  523.35   23.40
  18   6   0  554.24   26.60
 -18   6   0  556.64   25.40
  18   6   0  521.95   26.10
  18   6   0  557.84   23.50
  18   6   0  521.45   24.30
 -20  -6   0  156.88   11.60
 -20  -6   0  143.19   10.60
 -20  -6   0  172.18   13.40
 -20  -6   0  116.19   13.30
 -20  -6   0  175.88   11.10
 -20  -6   0  146.69   13.90
  20  -6   0  169.38   12.20
  20  -6   0  178.48   19.50
  20  -6   0  169.48   14.40
 -20  -6   0  152.48   15.50
 -20  -6   0  153.08   11.20
 -20  -6   0  174.18   18.20
  20  -6   0  155.08   15.20
  20  -6   0  170.58   17.50
  20  -6   0  179.58   16.50
  20  -6   0  170.48   13.90
 -20  -6   0  165.68   14.30
  20   6   0  170.18    9.50
  20   6   0  151.68   12.30
  20   6   0  159.68   12.90
 -20   6   0  183.48   14.60
 -20   6   0  134.89   13.00
 -20   6   0  171.98    9.60
  20   6   0  187.98   10.60
  20   6   0  154.48   11.10
 -20   6   0  152.78   10.10
  20   6   0  163.58   15.00
 -20   6   0  158.88   16.70
 -20   6   0  163.88   18.30
 -22  -6   0   -0.20    8.80
  22  -6   0   -0.40   12.40
  22  -6   0    2.80    9.90
  22  -6   0   15.40   11.60
 -22  -6   0    8.40   10.20
  22  -6   0    5.20   10.00
  22  -6   0   -0.30    8.20
 -22  -6   0    1.10    7.70
 -22  -6   0    6.10    6.50
 -22  -6   0    8.50   11.20
 -22  -6   0    0.40    6.70
 -22  -6   0    2.40    5.40
 -22  -6   0   12.40   10.90
  22   6   0   13.10   11.20
  22   6   0    2.50    6.00
  22   6   0    8.50    6.30
 -22   6   0    9.80   12.00
 -22   6   0    6.60   12.10
 -22   6   0   -0.80   14.40
 -22   6   0   -1.10    5.20
  22   6   0    3.90    7.00
 -22   6   0   -2.70    8.70
  22   6   0   10.50   11.10
 -24  -6   0   75.79   10.90
 -24  -6   0   65.89    9.90
 -24  -6   0   60.59    9.00
  24  -6   0   60.39   15.70
 -24  -6   0   40.40   13.00
 -24  -6   0   63.29    8.20
  24  -6   0   80.39   11.90
  24  -6   0   60.69   11.10
 -24  -6   0   77.39   12.30
  24  -6   0   71.79   17.30
 -24  -6   0   69.09    8.40
  24  -6   0   77.89   15.30
 -24   6   0   53.59   11.50
  24   6   0   76.39   16.90
  24   6   0   77.49   14.20
  24   6   0   66.89    7.70
  24   6   0   77.69   14.10
  24   6   0   54.99    8.40
  24   6   0   57.99    9.20
 -24   6   0   71.09    7.40
 -24   6   0   82.79    8.60
 -24   6   0   80.69   18.00
 -24   6   0   66.59   13.30
 -26  -6   0   10.70    7.60
 -26  -6   0    3.40    8.60
 -26  -6   0    2.20   11.30
 -26  -6   0    4.90   10.90
  26  -6   0   29.50   20.10
 -26  -6   0   20.40   13.20
  26  -6   0   -2.70   19.50
  26  -6   0    4.40   11.30
 -26  -6   0    6.90    9.30
 -26  -6   0    7.60   14.00
  26   6   0    3.20   14.70
  26   6   0   12.50   23.80
  26   6   0    5.80    8.90
 -26   6   0   10.70    7.40
  26   6   0    4.80    9.70
 -26   6   0   11.50   12.60
 -26   6   0   11.10    8.10
  26   6   0   -0.90    7.80
  28  -6   0  207.78   23.90
  28  -6   0  166.98   24.50
  28  -6   0  201.18   19.60
  28  -6   0  264.07   26.20
 -28  -6   0  174.18   16.40
 -28  -6   0  228.38   24.00
  28  -6   0  139.39   23.10
 -28  -6   0  140.29   18.60
 -28  -6   0  148.99   15.80
 -28  -6   0  212.68   14.50
 -28   6   0  143.79   20.50
 -28   6   0  173.48   30.10
 -28   6   0  165.68   16.90
  28   6   0  159.98   16.80
  28   6   0  173.98   17.50
 -28   6   0  151.18   21.80
  28   6   0  179.88   15.70
  28   6   0  171.98   20.80
 -28   6   0  165.08   17.30
  28   6   0  143.09   20.20
   1  -7   0  290.67   14.00
  -1  -7   0  293.87   14.20
  -1  -7   0  306.37   13.10
   1  -7   0  297.37   14.00
   1  -7   0  331.97   14.50
   1  -7   0  319.07   16.00
  -1  -7   0  316.47   16.40
   1  -7   0  312.47   14.10
  -1  -7   0  321.47   13.90
  -1  -7   0  309.57   13.30
   1  -7   0  321.17   14.60
  -1  -7   0  299.77   14.50
   1  -7   0  329.17   13.40
  -1  -7   0  312.37   13.90
  -1  -7   0  289.37   14.00
  -1   7   0  283.87   15.60
  -1   7   0  305.87   13.00
  -1   7   0  290.97   13.50
   1   7   0  307.77   14.30
   1   7   0  332.07   14.60
  -1   7   0  291.27   14.30
   1   7   0  299.27   13.10
  -1   7   0  310.27   13.90
   1   7   0  305.37   13.40
   1   7   0  305.97   13.70
   1   7   0  308.17   13.40
   1   7   0  282.17   15.50
  -1   7   0  289.47   13.80
  -1   7   0  292.57   14.30
  -1   7   0  309.97   13.30
   3  -7   0  182.18   10.30
  -3  -7   0  158.78    8.40
  -3  -7   0  166.18    7.70
  -3  -7   0  169.68    7.60
   3  -7   0  154.28    7.80
   3  -7   0  152.48    9.00
  -3  -7   0  143.39    9.20
   3  -7   0  160.38    8.90
  -3  -7   0  156.68    8.70
  -3  -7   0  162.18    9.20
   3  -7   0  161.38    8.90
  -3  -7   0  158.38    7.90
   3  -7   0  146.89    9.90
  -3  -7   0  154.78   10.50
   3  -7   0  156.38    7.50
   3  -7   0  151.48    9.50
  -3  -7   0  158.68    8.10
  -3   7   0  181.38    9.10
  -3   7   0  165.28    7.00
  -3   7   0  168.58    7.90
  -3   7   0  151.38   11.00
   3   7   0  173.88    8.50
   3   7   0  163.58    7.80
   3   7   0  138.69    9.00
   3   7   0  155.58    9.20
  -3   7   0  165.88    7.00
   3   7   0  173.88    8.10
  -3   7   0  167.48    7.70
   3   7   0  173.68    8.10
   3   7   0  166.38   10.80
  -3   7   0  172.58    9.50
   3   7   0  171.88    8.00
   5  -7   0    1.40    4.20
  -5  -7   0    9.80    5.60
   5  -7   0    9.80    4.10
   5  -7   0    8.50    4.40
   5  -7   0    9.70    3.90
  -5  -7   0    8.90    2.80
  -5  -7   0   10.50    1.20
  -5  -7   0    5.40    2.90
  -5  -7   0   15.30    4.00
   5  -7   0    5.70    4.40
  -5  -7   0   10.80    1.10
   5  -7   0   11.40    2.90
  -5  -7   0    4.90    4.30
  -5  -7   0    8.70    4.50
  -5  -7   0   11.50    2.60
   5  -7   0    6.60    7.70
  -5  -7   0   12.30    3.30
   5  -7   0   10.80    2.60
   5   7   0   17.60    6.90
  -5   7   0    7.70    1.70
   5   7   0    7.40    2.00
  -5   7   0   14.60    2.70
   5   7   0   11.60    3.50
   5   7   0    7.50    4.30
  -5   7   0   12.90    2.20
   5   7   0    8.30    2.80
  -5   7   0   11.10    3.90
  -5   7   0   15.10    5.00
   5   7   0   11.70    3.90
  -5   7   0    9.80    4.10
  -5   7   0   11.60    4.80
  -5   7   0    9.20    2.10
  -5   7   0   11.80    3.40
   5   7   0    8.40    4.00
   5   7   0    8.80    2.70
   7  -7   0  223.98   11.20
  -7  -7   0  213.58   10.40
  -7  -7   0  195.48    8.90
  -7  -7   0  186.58    9.60
   7  -7   0  209.28   10.90
   7  -7   0  227.38   11.30
  -7  -7   0  198.98   10.40
  -7  -7   0  215.68    9.90
   7  -7   0  207.68    9.80
   7  -7   0  214.08   10.90
  -7  -7   0  213.58   10.90
  -7  -7   0  193.48   10.10
  -7  -7   0  195.88   12.50
   7  -7   0  223.58   11.50
   7  -7   0  204.08   10.00
  -7  -7   0  207.18    8.80
  -7   7   0  200.38    9.60
   7   7   0  181.48   11.10
  -7   7   0  188.48   11.00
   7   7   0  192.68    9.80
   7   7   0  211.08   13.40
   7   7   0  198.78   10.50
   7   7   0  197.98   10.80
   7   7   0  190.78    9.50
   7   7   0  202.18    9.90
  -7   7   0  195.88   11.70
  -7   7   0  207.38    9.10
  -7   7   0  216.08   11.90
   7   7   0  195.58    9.60
  -7   7   0  209.38   10.80
  -7   7   0  207.28    9.30
   9  -7   0 1576.74   66.69
  -9  -7   0 1579.34   65.89
  -9  -7   0 1589.34   65.79
   9  -7   0 1591.34   66.79
  -9  -7   0 1571.44   65.29
  -9  -7   0 1558.84   65.89
  -9  -7   0 1613.54   65.69
   9  -7   0 1632.94   66.59
   9  -7   0 1592.24   65.89
   9  -7   0 1639.54   66.29
  -9  -7   0 1612.24   66.49
  -9  -7   0 1636.04   66.29
   9  -7   0 1516.15   66.29
   9  -7   0 1601.94   65.89
  -9  -7   0 1573.04   66.59
   9   7   0 1675.83   65.89
   9   7   0 1555.14   66.79
  -9   7   0 1565.54   65.39
  -9   7   0 1590.84   66.69
   9   7   0 1585.44   67.19
  -9   7   0 1597.94   65.69
  -9   7   0 1567.24   65.49
  -9   7   0 1561.34   65.89
  -9   7   0 1606.54   66.49
   9   7   0 1533.35   65.59
   9   7   0 1549.54   66.39
   9   7   0 1597.84   65.79
  -9   7   0 1533.75   66.29
   9   7   0 1587.14   65.69
  11  -7   0    3.80    4.10
  11  -7   0    0.60    6.90
 -11  -7   0    3.50    2.40
  11  -7   0    0.70    5.40
  11  -7   0   -2.20    2.60
 -11  -7   0   -1.00    4.60
 -11  -7   0    5.10    4.10
  11  -7   0    1.70    7.10
 -11  -7   0   -2.50    3.20
  11  -7   0    1.20    5.90
 -11  -7   0   -0.80    3.20
 -11  -7   0    0.20    5.30
 -11  -7   0    6.50    5.00
  11  -7   0    0.30    3.70
  11  -7   0    3.30    5.10
 -11  -7   0    2.10    7.10
 -11  -7   0   -1.80    4.50
 -11   7   0   -1.30    6.40
 -11   7   0    3.00    8.10
  11   7   0   -7.40    7.80
 -11   7   0   -1.10    5.00
  11   7   0    4.80    3.70
  11   7   0    1.10    4.50
  11   7   0   -0.80    3.10
 -11   7   0   -0.50    2.50
 -11   7   0    0.50    2.90
  11   7   0   -2.20    6.30
  11   7   0    2.30    3.10
  11   7   0    5.10    3.00
 -11   7   0   -0.30    4.90
 -11   7   0    2.20    6.20
  11   7   0   -1.80    5.20
  11   7   0   -0.50    3.90
 -11   7   0    0.00    2.30
  13  -7   0  275.77   14.70
 -13  -7   0  255.17   13.20
 -13  -7   0  268.67   14.30
 -13  -7   0  263.07   15.90
  13  -7   0  254.67   14.90
 -13  -7   0  271.77   13.40
 -13  -7   0  250.17   11.50
  13  -7   0  210.08   14.30
 -13  -7   0  235.08   12.10
 -13  -7   0  263.37   15.70
  13  -7   0  242.18   13.20
 -13  -7   0  258.87   12.40
  13  -7   0  266.77   12.80
 -13  -7   0  247.78   12.30
 -13  -7   0  265.77   13.90
  13  -7   0  277.07   12.40
  13  -7   0  271.07   16.10
  13  -7   0  265.37   14.40
 -13   7   0  252.47   13.80
 -13   7   0  260.37   11.90
  13   7   0  217.78   13.30
 -13   7   0  253.87   16.90
 -13   7   0  233.28   14.60
  13   7   0  254.17   12.30
 -13   7   0  253.87   11.70
 -13   7   0  237.68   13.30
  13   7   0  245.88   11.90
 -13   7   0  240.58   14.90
  13   7   0  272.97   16.00
  13   7   0  232.88   12.10
  13   7   0  257.87   14.10
  13   7   0  245.58   11.90
  13   7   0  228.48   12.20
  13   7   0  234.28   12.10
 -15  -7   0  248.08   14.70
 -15  -7   0  218.88   13.50
 -15  -7   0  242.08   16.10
 -15  -7   0  252.87   14.50
  15  -7   0  218.38   10.60
  15  -7   0  263.67   14.10
 -15  -7   0  239.18   12.40
 -15  -7   0  296.87   14.80
  15  -7   0  223.78   14.90
  15  -7   0  256.87   14.60
 -15  -7   0  236.48   11.60
  15  -7   0  244.08   16.20
  15  -7   0  265.27   15.80
 -15  -7   0  236.48   16.80
  15  -7   0  243.68   13.10
  15  -7   0  240.98   18.70
 -15   7   0  244.28   17.80
  15   7   0  260.07   22.60
 -15   7   0  231.08   13.90
  15   7   0  210.08   16.70
 -15   7   0  247.48   11.80
 -15   7   0  243.38   14.10
  15   7   0  260.47   12.20
  15   7   0  230.38   12.70
  15   7   0  266.17   11.90
 -15   7   0  250.67   12.00
 -15   7   0  228.98   15.60
 -15   7   0  234.28   16.80
  15   7   0  222.18   15.70
  17  -7   0  230.68   13.10
 -17  -7   0  223.18   13.80
 -17  -7   0  251.67   11.20
 -17  -7   0  218.88   14.10
 -17  -7   0  252.77   11.90
  17  -7   0  224.08   15.30
  17  -7   0  248.68   15.60
  17  -7   0  243.58   14.20
 -17  -7   0  225.68   12.40
 -17  -7   0  208.98   14.60
 -17  -7   0  225.58   12.40
  17  -7   0  220.58   14.40
  17  -7   0  209.78   17.00
  17  -7   0  231.88   19.60
 -17  -7   0  243.78   17.50
 -17  -7   0  215.18   16.70
 -17   7   0  219.58   18.40
 -17   7   0  217.48   14.60
 -17   7   0  216.48   18.60
  17   7   0  218.78   12.40
 -17   7   0  230.58   11.70
 -17   7   0  216.98   16.00
  17   7   0  227.78   11.70
  17   7   0  198.88   14.80
  17   7   0  225.98   11.50
  17   7   0  210.78   12.10
 -17   7   0  224.08   11.70
  17   7   0  209.78   15.40
 -17   7   0  219.28   14.20
  17   7   0  241.28   12.90
 -19  -7   0   71.99    7.30
  19  -7   0   76.09   10.60
  19  -7   0   49.90   12.90
  19  -7   0   72.19   10.70
  19  -7   0   57.69   11.70
 -19  -7   0   77.79    8.80
 -19  -7   0   94.09    9.80
  19  -7   0   67.69   17.70
 -19  -7   0   64.69   12.40
 -19  -7   0   67.79   10.20
 -19  -7   0   73.39    6.60
  19  -7   0   51.19   10.90
 -19  -7   0   63.79    7.50
  19  -7   0   71.19    8.70
 -19  -7   0   56.19   11.40
 -19  -7   0   82.79    7.50
  19   7   0   64.59    7.30
  19   7   0   44.10   10.00
 -19   7   0   74.89    9.60
  19   7   0   67.49    7.10
  19   7   0   67.79    8.60
 -19   7   0   57.49   13.90
 -19   7   0   52.49   10.80
  19   7   0   66.79    7.10
  19   7   0   72.19   11.00
 -19   7   0   68.29    7.50
 -19   7   0   75.49    7.70
  19   7   0   80.39    7.90
 -19   7   0   59.39   12.20
  21  -7   0   79.29   15.30
 -21  -7   0   58.39    8.00
  21  -7   0   61.99    8.00
 -21  -7   0   80.79   11.00
 -21  -7   0   89.29   11.70
  21  -7   0   71.39   14.10
 -21  -7   0   67.79   12.20
 -21  -7   0   91.49    7.60
 -21  -7   0   70.39    9.60
 -21  -7   0   74.29    7.40
  21  -7   0   56.99   10.70
  21  -7   0   57.29   15.70
 -21  -7   0   70.09    7.70
 -21  -7   0  102.59   11.00
  21  -7   0   81.59   12.10
  21   7   0  109.29   12.60
  21   7   0   75.79   13.50
 -21   7   0   62.29    6.90
  21   7   0   83.79    9.60
 -21   7   0   72.59   10.50
  21   7   0   81.49    8.40
  21   7   0   74.89    7.80
 -21   7   0   80.69   13.80
  21   7   0   88.79   12.30
 -21   7   0   72.29    8.60
  21   7   0   71.49    8.00
 -21   7   0   49.99   15.80
 -21   7   0   82.69   11.70
 -23  -7   0   53.19    7.10
 -23  -7   0   40.10    7.90
 -23  -7   0   54.29   11.00
 -23  -7   0   49.90   11.70
 -23  -7   0   62.89   12.50
  23  -7   0   40.90   14.10
  23  -7   0   80.99   17.40
 -23  -7   0   52.99    9.10
  23  -7   0   25.20   15.40
 -23  -7   0   45.50    8.50
  23  -7   0   56.69    8.70
  23  -7   0   69.09   12.70
 -23  -7   0   64.89    7.80
  23  -7   0   41.50   11.80
  23   7   0   43.70   13.30
  23   7   0   66.49   13.00
  23   7   0   62.69    9.00
 -23   7   0   47.30    9.20
 -23   7   0   57.69    7.20
 -23   7   0   39.30    7.60
  23   7   0   56.29   12.60
  23   7   0   47.80    7.60
  23   7   0   41.30    7.80
 -23   7   0   51.99   13.40
 -23   7   0   35.50   12.50
 -23   7   0   29.50   19.80
  25  -7   0  126.99   19.60
  25  -7   0   95.39   22.00
 -25  -7   0  112.49   16.30
  25  -7   0   89.09   12.80
 -25  -7   0  114.59   18.60
 -25  -7   0  113.79   15.30
 -25  -7   0  124.59   11.90
  25  -7   0   92.89   14.40
 -25  -7   0  109.19   11.90
 -25  -7   0  120.39   11.40
  25  -7   0   79.09   20.10
  25   7   0   86.99   11.10
  25   7   0  104.09   10.40
  25   7   0   93.59    9.80
 -25   7   0   83.79   13.60
 -25   7   0   80.99   15.00
 -25   7   0  107.49   16.30
  25   7   0   94.19   15.70
 -25   7   0   93.09   22.20
 -27  -7   0   37.30   10.00
 -27  -7   0   64.89    9.70
  27  -7   0   56.39   14.10
  27  -7   0   74.79   20.90
  27  -7   0   69.89   16.90
 -27  -7   0   69.79   15.80
 -27  -7   0   61.19   11.20
 -27  -7   0   58.19   13.00
  27  -7   0   45.80   22.60
  27  -7   0   48.70   18.40
 -27  -7   0   59.59   16.40
  27   7   0   64.99   10.70
  27   7   0   50.19   12.00
 -27   7   0   52.99   17.50
  27   7   0   31.50   11.20
 -27   7   0   47.20   10.20
 -27   7   0   63.19   17.50
  27   7   0   44.10   19.40
 -27   7   0   49.00   14.80
  27   7   0   41.80   17.30
   0  -8   0 1310.77   52.99
   0  -8   0 1211.28   53.69
   0  -8   0 1311.17   52.89
   0  -8   0 1261.07   53.09
   0  -8   0 1267.37   54.49
   0  -8   0 1308.97   53.29
   0  -8   0 1284.57   53.39
   0  -8   0 1285.27   53.49
   0   8   0 1284.17   54.69
   0   8   0 1294.07   52.89
   0   8   0 1260.37   53.09
   0   8   0 1288.17   52.39
   0   8   0 1250.07   53.19
   0   8   0 1295.97   53.39
   0   8   0 1177.08   52.99
  -2  -8   0  348.67   16.20
   2  -8   0  353.46   15.90
  -2  -8   0  361.36   15.50
   2  -8   0  342.17   15.50
   2  -8   0  364.76   16.40
  -2  -8   0  350.96   15.90
  -2  -8   0  368.76   16.30
   2  -8   0  358.96   16.00
  -2  -8   0  372.76   16.90
  -2  -8   0  366.16   16.00
  -2  -8   0  356.06   16.60
  -2  -8   0  350.96   15.00
   2  -8   0  368.26   16.70
   2  -8   0  355.06   17.20
  -2  -8   0  348.47   18.30
   2  -8   0  306.87   16.30
   2   8   0  355.26   15.80
  -2   8   0  345.37   18.50
   2   8   0  330.37   16.70
   2   8   0  377.36   18.60
   2   8   0  337.07   15.90
  -2   8   0  332.27   16.10
  -2   8   0  347.57   15.00
  -2   8   0  358.96   15.40
   2   8   0  357.36   16.80
   2   8   0  345.87   15.30
  -2   8   0  367.66   15.80
   2   8   0  350.06   16.60
   2   8   0  353.06   16.10
  -2   8   0  354.46   16.90
  -2   8   0  354.46   16.10
  -4  -8   0  701.03   30.20
   4  -8   0  689.03   30.20
  -4  -8   0  651.93   31.10
  -4  -8   0  683.13   30.60
  -4  -8   0  727.83   30.20
   4  -8   0  710.73   29.80
   4  -8   0  683.73   30.30
   4  -8   0  663.43   30.40
   4  -8   0  691.53   29.10
  -4  -8   0  664.03   29.30
   4  -8   0  689.93   29.50
  -4  -8   0  696.73   29.10
   4  -8   0  700.83   30.20
  -4  -8   0  658.93   29.60
  -4  -8   0  702.63   29.40
  -4   8   0  702.33   30.00
  -4   8   0  678.93   29.50
  -4   8   0  681.93   30.10
   4   8   0  718.43   30.60
  -4   8   0  688.53   30.60
   4   8   0  694.93   29.60
  -4   8   0  701.93   29.10
   4   8   0  684.53   29.40
  -4   8   0  716.23   28.80
   4   8   0  726.73   29.70
  -4   8   0  688.93   28.80
  -4   8   0  698.33   31.90
   4   8   0  735.43   30.10
   4   8   0  702.43   29.40
   4   8   0  735.83   31.80
  -4   8   0  709.83   29.30
  -6  -8   0  251.47   12.10
  -6  -8   0  242.78   12.10
   6  -8   0  211.18   12.00
   6  -8   0  227.98   10.80
   6  -8   0  219.28   12.40
  -6  -8   0  224.58   13.80
  -6  -8   0  226.78   11.80
  -6  -8   0  240.48   10.80
  -6  -8   0  222.88    9.60
  -6  -8   0  228.38    9.60
  -6  -8   0  218.78   10.90
   6  -8   0  220.48   12.70
   6  -8   0  236.68   11.00
   6  -8   0  211.48   12.30
  -6  -8   0  225.58   11.10
  -6  -8   0  215.28   12.70
  -6   8   0  230.58   10.90
  -6   8   0  273.97   12.90
  -6   8   0  222.68   13.20
   6   8   0  233.78   11.60
   6   8   0  220.18   11.10
   6   8   0  233.78   10.60
   6   8   0  235.58   11.80
  -6   8   0  231.48   10.60
  -6   8   0  226.48   11.90
   6   8   0  242.68   12.60
   6   8   0  244.98   10.90
   6   8   0  201.08   14.30
   8  -8   0  518.55   22.70
  -8  -8   0  461.35   21.10
  -8  -8   0  458.25   20.50
  -8  -8   0  486.65   19.60
   8  -8   0  460.05   21.80
  -8  -8   0  449.36   23.70
   8  -8   0  463.05   21.80
  -8  -8   0  437.76   21.20
  -8  -8   0  466.85   20.70
   8  -8   0  476.35   20.60
  -8  -8   0  456.95   20.40
   8  -8   0  478.25   21.50
  -8  -8   0  471.95   19.70
  -8  -8   0  487.05   21.50
  -8   8   0  491.55   21.10
  -8   8   0  471.35   20.00
  -8   8   0  451.35   22.90
   8   8   0  493.25   20.80
  -8   8   0  463.25   19.90
   8   8   0  462.05   20.40
   8   8   0  427.16   21.70
   8   8   0  467.55   20.60
   8   8   0  460.55   21.30
   8   8   0  446.26   20.80
   8   8   0  488.55   20.40
  -8   8   0  468.05   20.40
  -8   8   0  478.05   21.40
  -8   8   0  456.65   22.60
 -10  -8   0  361.36   16.30
 -10  -8   0  373.56   15.50
  10  -8   0  390.66   18.40
  10  -8   0  386.66   18.20
 -10  -8   0  364.36   17.00
  10  -8   0  342.97   18.10
  10  -8   0  367.26   18.90
 -10  -8   0  343.47   17.30
  10  -8   0  349.07   16.70
  10  -8   0  368.96   18.30
  10  -8   0  360.76   16.90
 -10  -8   0  343.67   17.70
 -10  -8   0  383.56   16.20
 -10   8   0  362.36   16.30
 -10   8   0  348.07   18.90
  10   8   0  371.86   16.30
  10   8   0  356.66   16.70
  10   8   0  361.76   16.60
 -10   8   0  372.96   15.90
 -10   8   0  341.17   18.70
  10   8   0  351.86   21.50
 -10   8   0  356.66   17.00
  10   8   0  348.97   17.50
  10   8   0  370.36   18.30
  10   8   0  364.06   16.30
 -10   8   0  354.16   20.30
 -10   8   0  364.56   15.90
  10   8   0  372.96   16.90
 -10   8   0  348.87   17.60
  12  -8   0  410.76   19.20
  12  -8   0  421.46   20.30
  12  -8   0  427.96   21.90
  12  -8   0  425.46   21.60
 -12  -8   0  425.66   18.80
  12  -8   0  434.96   20.10
 -12  -8   0  411.26   18.60
 -12  -8   0  399.36   18.70
 -12  -8   0  405.66   19.90
 -12  -8   0  438.86   19.70
 -12  -8   0  378.66   20.20
 -12  -8   0  398.86   22.10
  12  -8   0  409.06   18.10
 -12  -8   0  418.46   18.00
  12  -8   0  415.76   19.60
  12  -8   0  408.26   20.30
  12   8   0  407.26   20.20
  12   8   0  456.55   19.00
 -12   8   0  442.56   20.20
 -12   8   0  400.76   21.10
 -12   8   0  453.15   19.90
 -12   8   0  414.46   21.40
 -12   8   0  422.66   18.40
  12   8   0  424.16   23.40
  12   8   0  414.06   20.10
  12   8   0  420.76   18.60
 -12   8   0  411.26   18.10
 -12   8   0  410.06   18.60
 -12   8   0  403.16   22.90
  12   8   0  432.06   18.60
  12   8   0  395.56   18.70
 -14  -8   0  165.78   11.30
  14  -8   0  145.49   13.40
  14  -8   0  179.58   12.60
  14  -8   0  198.58   14.50
 -14  -8   0  169.08   12.40
 -14  -8   0  227.88   16.80
  14  -8   0  160.68   12.80
 -14  -8   0  161.48   12.20
 -14  -8   0  166.18   15.40
  14  -8   0  178.18    9.20
 -14  -8   0  192.48   12.10
 -14  -8   0  210.38    9.80
 -14  -8   0  185.98   10.30
 -14  -8   0  185.88    9.20
  14  -8   0  158.98   17.60
  14  -8   0  198.38   10.30
 -14  -8   0  191.38   10.00
  14   8   0  192.08   11.10
  14   8   0  192.08   11.30
 -14   8   0  173.18   14.50
 -14   8   0  200.88    9.90
 -14   8   0  162.08   16.80
 -14   8   0  200.08   12.50
  14   8   0  194.78   10.10
  14   8   0  197.08    9.70
 -14   8   0  190.68    8.90
 -14   8   0  170.08   10.00
 -14   8   0  185.78   11.80
  14   8   0  155.08   17.20
 -14   8   0  215.28   16.20
  14   8   0  178.28   10.00
  14   8   0  184.48   10.40
  14   8   0  188.98   13.40
  16  -8   0   -0.70    9.70
 -16  -8   0    2.70    5.30
  16  -8   0    5.20    6.10
  16  -8   0    3.20    8.60
  16  -8   0    5.60   12.70
 -16  -8   0    9.70    7.80
  16  -8   0    2.10    2.90
 -16  -8   0    1.40   11.90
  16  -8   0   -0.70    3.30
 -16  -8   0    2.20    7.80
 -16  -8   0    2.40    4.40
 -16  -8   0    6.10   10.90
  16  -8   0    0.60    8.80
 -16  -8   0   -1.00    6.80
 -16  -8   0    5.90    5.30
  16  -8   0    1.60    6.80
 -16  -8   0    2.70    4.20
 -16  -8   0    9.90    7.70
  16  -8   0   -2.80   10.80
 -16   8   0    0.00   12.00
  16   8   0    4.30    4.60
 -16   8   0    3.40    7.20
  16   8   0    6.80   11.50
 -16   8   0    6.30    4.10
  16   8   0    3.30    4.40
  16   8   0    5.60    5.10
  16   8   0    6.50    6.80
  16   8   0   -7.60    7.40
  16   8   0    5.00    6.00
 -16   8   0    0.10    4.30
 -16   8   0    2.40    8.50
  16   8   0    4.70    5.70
 -16   8   0   19.20   10.60
 -16   8   0   11.20    9.50
 -18  -8   0   19.90    6.10
  18  -8   0   22.10   12.60
 -18  -8   0   27.70    9.40
 -18  -8   0   13.30   13.00
 -18  -8   0   26.90   11.30
 -18  -8   0   12.90    5.40
  18  -8   0   24.60    9.60
 -18  -8   0   22.90    5.00
 -18  -8   0   14.50    8.20
 -18  -8   0   19.50   12.30
  18  -8   0   43.20   11.80
 -18  -8   0   15.00    8.70
  18  -8   0   18.80   11.50
  18  -8   0   17.60    9.40
 -18  -8   0   13.20    6.10
  18   8   0    8.50    9.60
 -18   8   0   31.20    6.00
  18   8   0   17.60    7.70
 -18   8   0   26.70   15.80
  18   8   0   20.00    6.60
  18   8   0   14.10    9.50
  18   8   0   31.30    6.30
  18   8   0   18.60    5.70
 -18   8   0   19.90   10.00
 -18   8   0    9.90    5.50
 -18   8   0   26.10   10.90
 -18   8   0   26.50   14.10
  18   8   0   24.30    5.40
 -20  -8   0   39.40    6.20
 -20  -8   0   42.40    9.90
  20  -8   0   39.20   13.40
 -20  -8   0   37.60    7.40
 -20  -8   0   43.50   13.30
  20  -8   0   32.50   16.40
  20  -8   0   32.30   10.60
  20  -8   0   50.59    9.40
 -20  -8   0   30.80    9.30
 -20  -8   0   38.90   10.90
 -20  -8   0   55.09   13.30
  20  -8   0   18.80   13.20
 -20  -8   0   29.40   10.30
  20  -8   0   45.30   10.00
 -20   8   0   63.09   10.60
  20   8   0   32.10    7.40
  20   8   0   28.60    7.80
  20   8   0   42.50   10.80
  20   8   0   49.99   11.90
 -20   8   0   29.80   12.70
 -20   8   0   23.20   18.30
  20   8   0   27.90   11.50
  20   8   0   42.80    6.80
  20   8   0   36.90    6.30
 -20   8   0   42.70    6.60
 -20   8   0   27.70   10.60
 -20   8   0   30.80    6.40
 -22  -8   0  504.55   23.50
 -22  -8   0  461.95   25.40
  22  -8   0  427.76   29.30
 -22  -8   0  538.95   24.00
 -22  -8   0  484.95   22.90
  22  -8   0  520.25   30.00
 -22  -8   0  465.05   26.10
 -22  -8   0  456.95   23.30
 -22  -8   0  478.25   26.70
  22  -8   0  519.75   30.60
  22  -8   0  488.65   25.00
 -22  -8   0  479.15   22.80
  22   8   0  513.65   22.80
 -22   8   0  480.05   24.40
  22   8   0  491.45   23.40
 -22   8   0  466.05   23.10
  22   8   0  493.95   26.80
  22   8   0  479.25   23.70
  22   8   0  526.65   28.00
 -22   8   0  444.46   35.20
  22   8   0  476.55   27.10
  22   8   0  499.15   23.70
 -22   8   0  476.45   28.40
  24  -8   0   92.49   14.80
  24  -8   0   86.19   17.00
 -24  -8   0   66.49   14.20
  24  -8   0   50.29   18.60
  24  -8   0   66.29   19.80
 -24  -8   0   59.99    8.30
 -24  -8   0   54.89    8.80
  24  -8   0   86.29   12.40
 -24  -8   0   62.09    9.90
 -24  -8   0   95.79   15.70
 -24   8   0   68.49   18.20
  24   8   0   83.79   15.50
 -24   8   0   79.19   10.10
  24   8   0   79.29    8.80
  24   8   0   73.49   11.10
 -24   8   0   78.19   13.40
  24   8   0   79.79    9.60
  24   8   0   74.29   14.70
 -24   8   0   87.29   25.10
 -24   8   0   63.99   16.60
 -24   8   0   61.49    9.00
  26  -8   0  123.09   23.80
 -26  -8   0  124.89   16.70
  26  -8   0  129.49   15.80
  26  -8   0  113.19   19.80
 -26  -8   0  135.49   14.20
  26  -8   0  104.49   18.40
  26  -8   0  128.89   21.60
 -26  -8   0  134.49   12.90
 -26  -8   0  133.89   14.80
 -26  -8   0  102.69   17.00
  26   8   0  134.29   18.10
  26   8   0  149.29   15.10
 -26   8   0  119.09   19.30
 -26   8   0  138.79   14.00
 -26   8   0  109.99   11.80
  26   8   0  153.68   19.30
 -26   8   0  148.89   16.40
 -26   8   0  137.79   18.50
  26   8   0  135.59   14.40
  26   8   0  125.59   12.30
  -1  -9   0   81.59    4.80
  -1  -9   0   96.29    9.10
   1  -9   0   99.79    7.60
  -1  -9   0   81.99    8.10
  -1  -9   0   79.89    5.00
   1  -9   0   83.19    8.00
   1  -9   0   91.09    8.40
   1  -9   0   98.99    8.50
  -1  -9   0   86.59    8.10
  -1  -9   0  102.89    6.90
   1  -9   0   87.29    5.60
   1  -9   0   88.49    4.50
  -1  -9   0   92.09    6.30
  -1  -9   0   87.49    7.00
   1   9   0   77.89    7.80
  -1   9   0   81.89    6.00
  -1   9   0   79.19    7.10
   1   9   0   68.49    6.30
   1   9   0   80.09    8.10
   1   9   0   85.49    8.00
  -1   9   0   84.09    5.60
   1   9   0   84.09    5.60
   1   9   0   89.09    4.90
   1   9   0   73.09    7.50
  -1   9   0   79.39    7.40
  -1   9   0   98.29   10.40
   1   9   0   75.49   10.10
  -1   9   0   88.49    4.50
   1   9   0   79.79    6.10
  -3  -9   0  580.94   26.00
   3  -9   0  550.94   24.40
  -3  -9   0  580.34   23.90
   3  -9   0  559.34   25.50
  -3  -9   0  565.44   24.90
   3  -9   0  585.64   24.50
   3  -9   0  564.14   25.70
  -3  -9   0  570.24   24.10
   3  -9   0  561.04   25.50
   3  -9   0  568.14   25.40
  -3  -9   0  530.75   25.20
   3  -9   0  541.85   25.40
  -3  -9   0  559.54   24.40
  -3  -9   0  561.44   24.90
  -3  -9   0  592.84   25.90
   3  -9   0  580.14   27.20
   3   9   0  583.64   25.90
   3   9   0  575.14   24.90
   3   9   0  594.14   25.60
   3   9   0  586.64   24.80
  -3   9   0  560.94   24.70
   3   9   0  568.44   25.00
  -3   9   0  554.74   23.90
  -3   9   0  591.54   24.40
  -3   9   0  548.65   25.10
  -3   9   0  598.84   25.30
  -3   9   0  555.04   27.50
   3   9   0  566.14   24.50
   3   9   0  610.64   28.60
  -3   9   0  547.05   30.40
   5  -9   0  184.98   11.00
  -5  -9   0  154.18    8.40
  -5  -9   0  164.68    9.10
   5  -9   0  162.38   10.60
  -5  -9   0  141.19   11.10
  -5  -9   0  160.88    8.30
  -5  -9   0  160.68    9.70
   5  -9   0  184.68   11.30
   5  -9   0  152.98   10.40
  -5  -9   0  163.38    9.30
  -5  -9   0  168.48    9.80
  -5  -9   0  170.98   14.40
   5  -9   0  140.69    8.50
   5  -9   0  154.78    8.30
   5  -9   0  170.78    9.40
   5   9   0  179.98   13.90
  -5   9   0  171.88   14.30
   5   9   0  172.78    9.00
   5   9   0  165.18    8.10
  -5   9   0  159.88    8.50
  -5   9   0  157.38   11.90
  -5   9   0  153.28   10.30
  -5   9   0  167.98   10.20
  -5   9   0  167.58    8.80
  -5   9   0  158.08    7.50
  -5   9   0  160.48    7.40
   5   9   0  145.09    9.50
  -5   9   0  161.88    8.80
   5   9   0  163.48   10.10
   5   9   0  162.18    9.00
   7  -9   0  881.31   37.70
  -7  -9   0  875.91   39.10
  -7  -9   0  910.21   37.40
   7  -9   0  907.81   38.00
  -7  -9   0  893.51   38.20
  -7  -9   0  846.42   36.50
   7  -9   0  901.31   36.50
  -7  -9   0  850.81   37.10
  -7  -9   0  864.61   36.70
  -7  -9   0  849.52   37.00
  -7  -9   0  849.41   37.70
   7  -9   0  838.32   37.00
   7  -9   0  849.32   36.70
   7  -9   0  892.91   38.00
  -7   9   0  872.91   36.00
   7   9   0  877.51   36.90
  -7   9   0  860.31   38.00
  -7   9   0  839.72   36.80
   7   9   0  863.01   37.00
   7   9   0  841.62   36.60
   7   9   0  855.71   36.50
  -7   9   0  860.01   36.30
   7   9   0  854.01   39.30
  -7   9   0  839.72   39.60
   7   9   0  851.41   37.60
  -7   9   0  861.41   37.40
  -7   9   0  863.61   36.70
  -7   9   0  875.91   38.20
   9  -9   0  365.26   17.00
   9  -9   0  393.16   18.70
   9  -9   0  349.77   16.80
   9  -9   0  354.76   18.40
   9  -9   0  333.07   19.40
  -9  -9   0  368.36   15.60
  -9  -9   0  359.26   18.80
  -9  -9   0  333.97   16.40
  -9  -9   0  392.56   17.90
  -9  -9   0  364.76   16.80
   9  -9   0  408.46   19.40
  -9  -9   0  364.26   15.40
  -9  -9   0  349.17   17.40
  -9  -9   0  326.17   19.60
   9  -9   0  376.86   17.80
  -9  -9   0  367.06   17.90
  -9  -9   0  354.26   17.00
   9   9   0  396.06   17.10
   9   9   0  373.96   18.00
   9   9   0  357.76   16.60
   9   9   0  375.86   17.30
  -9   9   0  361.86   16.20
  -9   9   0  338.97   18.70
   9   9   0  377.96   16.70
  -9   9   0  382.46   17.10
  -9   9   0  337.77   18.00
   9   9   0  391.76   22.00
  -9   9   0  385.46   16.00
  -9   9   0  341.27   21.30
   9   9   0  376.86   18.70
  -9   9   0  350.76   16.60
   9   9   0  381.56   17.20
  -9   9   0  331.97   19.50
 -11  -9   0   35.30    7.30
 -11  -9   0   32.10    4.60
 -11  -9   0   30.50    7.10
  11  -9   0   38.00    8.60
  11  -9   0   28.30    7.50
 -11  -9   0   39.20    6.00
 -11  -9   0   26.40    5.30
  11  -9   0   39.90    8.20
 -11  -9   0   37.30   11.00
  11  -9   0   28.40    8.60
  11  -9   0   23.80    5.80
  11  -9   0   36.30    5.50
 -11  -9   0   29.30    5.70
  11  -9   0   54.19    9.50
 -11   9   0   45.30    5.00
  11   9   0   39.20    4.90
 -11   9   0   42.40    9.30
  11   9   0   41.70    6.90
 -11   9   0   46.20    4.90
  11   9   0   35.90    6.20
 -11   9   0   45.00   11.30
 -11   9   0   48.00    8.50
 -11   9   0   39.20    6.20
 -11   9   0   39.20    4.10
  11   9   0   46.40    5.70
  11   9   0   35.00    5.90
  11   9   0   14.80   11.50
  11   9   0   42.90    6.10
 -11   9   0   48.80    7.40
  13  -9   0   53.39    9.50
 -13  -9   0   77.39    8.40
 -13  -9   0   70.99    7.00
 -13  -9   0   75.59   11.90
  13  -9   0   59.19    6.90
  13  -9   0   71.99    6.30
  13  -9   0   67.69    7.80
 -13  -9   0   77.39    8.80
  13  -9   0   90.49   14.10
 -13  -9   0   83.19    8.40
 -13  -9   0   64.79    7.80
 -13  -9   0   76.69    8.10
  13  -9   0   89.79   10.40
  13  -9   0   89.59    9.50
  13  -9   0   64.69    9.80
 -13  -9   0   69.49    6.90
 -13   9   0   66.69    6.60
 -13   9   0   78.29   13.20
  13   9   0   69.79    9.20
 -13   9   0   71.59    8.50
 -13   9   0   60.49    8.40
  13   9   0   83.09   14.10
  13   9   0   77.99    8.20
 -13   9   0   77.19    6.10
  13   9   0   66.29    6.80
  13   9   0   60.89    7.00
 -13   9   0   69.09   10.70
 -13   9   0   65.49    6.60
  13   9   0   76.99    8.50
  13   9   0   59.99    7.00
 -13   9   0   84.79   11.70
  15  -9   0   21.50    9.20
 -15  -9   0   37.40    8.90
 -15  -9   0   43.20    8.20
  15  -9   0   37.50    8.10
  15  -9   0   37.10   10.40
  15  -9   0   56.89   13.40
 -15  -9   0   37.50    8.50
 -15  -9   0   42.00    8.00
 -15  -9   0   29.20   12.30
 -15  -9   0   30.90    4.40
 -15  -9   0   25.90   12.50
 -15  -9   0   35.30    5.80
  15  -9   0   19.20    6.70
 -15  -9   0   24.30    5.10
  15  -9   0   24.10    9.20
  15  -9   0   27.50   10.30
  15   9   0   35.80    5.60
 -15   9   0   34.70    4.90
 -15   9   0   21.40   13.30
  15   9   0   34.60    9.20
 -15   9   0   22.60    8.60
  15   9   0   26.40   12.80
  15   9   0   27.10    6.80
 -15   9   0   40.90    5.50
  15   9   0   29.00    8.00
 -15   9   0   49.90    8.90
 -15   9   0   12.70   10.90
  15   9   0   34.30    8.70
 -17  -9   0  209.88   15.00
 -17  -9   0  162.38   10.40
  17  -9   0  174.48   16.40
 -17  -9   0  157.18   14.50
 -17  -9   0  218.48   14.60
 -17  -9   0  188.08   13.40
  17  -9   0  167.28   15.60
  17  -9   0  165.58   18.20
 -17  -9   0  175.78   17.10
  17  -9   0  187.18   17.90
 -17  -9   0  191.58   20.20
  17  -9   0  161.38   13.10
  17  -9   0  178.78   12.80
 -17  -9   0  207.88   12.70
  17  -9   0  161.98   17.20
 -17  -9   0  164.38   11.50
  17  -9   0  171.28    8.90
  17   9   0  191.98   11.00
  17   9   0  133.79   17.50
 -17   9   0  164.48   17.50
  17   9   0  173.28   14.60
  17   9   0  195.88   12.50
  17   9   0  176.88   13.90
 -17   9   0  157.18   15.40
 -17   9   0  147.09   12.00
  17   9   0  211.88   21.70
 -17   9   0  240.58   21.50
 -17   9   0  170.88   10.60
 -19  -9   0   48.40    7.40
  19  -9   0   57.49   15.20
 -19  -9   0   68.79   10.40
 -19  -9   0   68.79    8.00
  19  -9   0   89.09   13.60
 -19  -9   0   71.69   10.30
  19  -9   0   47.70   14.00
 -19  -9   0   53.99   15.20
 -19  -9   0   66.39    6.80
  19  -9   0   61.29   13.00
  19  -9   0   80.29   21.70
  19  -9   0   60.99   11.40
 -19  -9   0   64.99    6.60
 -19  -9   0   77.09   11.40
 -19  -9   0   66.69   12.60
  19  -9   0   60.49    9.50
  19   9   0   80.19    9.60
  19   9   0   70.09    7.50
 -19   9   0   66.99   12.30
  19   9   0   62.39    7.90
 -19   9   0   71.29    9.20
 -19   9   0   73.19    7.30
 -19   9   0   87.99   18.30
  19   9   0   66.39    8.10
  19   9   0   67.79   12.60
 -19   9   0   74.69    7.30
  19   9   0   63.69    9.00
 -19   9   0  102.29   14.70
 -21  -9   0   24.50   10.70
 -21  -9   0   30.30   12.20
  21  -9   0   -0.30   17.20
  21  -9   0   25.50   13.40
 -21  -9   0   25.80   11.70
  21  -9   0   13.60   13.60
 -21  -9   0   18.80    6.50
 -21  -9   0   24.90    7.10
  21  -9   0   12.00   15.20
 -21  -9   0   10.90    7.80
  21   9   0    9.90    7.80
  21   9   0   24.50    9.00
 -21   9   0   13.00    6.90
  21   9   0   27.20   11.80
  21   9   0   12.20    7.30
 -21   9   0   17.40    7.80
 -21   9   0   32.60   13.40
  21   9   0   29.10   13.10
 -21   9   0   41.90   20.10
 -21   9   0   18.90   14.60
  21   9   0   14.00    7.10
  21   9   0   14.40   19.60
 -23  -9   0   36.60   12.60
 -23  -9   0   25.70    7.30
 -23  -9   0   40.10   18.40
 -23  -9   0   23.70   13.90
  23  -9   0   23.60   11.50
 -23  -9   0   41.60    9.50
  23  -9   0   31.80   20.40
  23  -9   0   44.30   14.80
 -23  -9   0   16.70   13.50
 -23  -9   0   26.60    8.10
  23  -9   0   38.50   18.20
  23  -9   0   41.00   17.70
 -23   9   0   32.30    8.80
  23   9   0   15.80   13.60
  23   9   0   46.00    8.40
  23   9   0   31.40    9.40
 -23   9   0   24.40   13.80
  23   9   0   30.70   14.90
 -23   9   0   13.60   25.50
  23   9   0   10.60    8.50
 -23   9   0   44.60   17.60
 -23   9   0   33.50    8.40
 -23   9   0   25.00   12.50
 -25  -9   0   55.49   16.30
 -25  -9   0   79.19   12.70
 -25  -9   0   57.49   16.50
 -25  -9   0   90.99    8.90
  25  -9   0   65.19   24.00
  25  -9   0   61.99   14.20
  25  -9   0   67.79   19.50
 -25  -9   0   77.39   14.20
 -25  -9   0   79.39    9.90
  25  -9   0   53.59   21.50
 -25  -9   0   76.49   16.50
  25   9   0   74.19   10.80
  25   9   0   90.29   18.50
  25   9   0   77.29   16.60
 -25   9   0   76.39   19.90
  25   9   0   68.99   11.10
 -25   9   0   59.89   15.50
 -25   9   0   68.49   11.90
  25   9   0   94.89   10.20
 -25   9   0   57.19   11.30
   0 -10   0 1562.74   65.79
   0 -10   0 1585.74   65.19
   0 -10   0 1533.75   64.99
   0 -10   0 1489.95   64.49
   0 -10   0 1556.34   65.19
   0 -10   0 1522.05   64.79
   0 -10   0 1531.45   65.69
   0  10   0 1546.35   67.29
   0  10   0 1593.44   64.59
   0  10   0 1551.24   64.89
   0  10   0 1593.14   65.19
   0  10   0 1566.94   65.09
  -2 -10   0  118.89    9.10
   2 -10   0  136.79   10.50
   2 -10   0  127.19    7.90
   2 -10   0  125.59    9.40
  -2 -10   0  147.49    9.70
  -2 -10   0  148.29    7.80
  -2 -10   0  138.49   10.50
  -2 -10   0  132.19    7.80
   2 -10   0  135.19   10.00
   2 -10   0  136.19   10.90
   2 -10   0  141.19    9.90
   2 -10   0  115.19   13.20
  -2 -10   0  117.89   11.00
  -2 -10   0  160.28    9.30
  -2  10   0  145.39    9.50
   2  10   0  143.89   12.80
   2  10   0  134.49   10.10
  -2  10   0  146.79   10.70
   2  10   0  127.49    9.20
   2  10   0  154.08   15.00
   2  10   0  122.39    8.60
   2  10   0  151.18   11.50
   2  10   0  144.69   10.40
  -2  10   0  134.29   15.10
   2  10   0  136.99    7.30
  -2  10   0  142.09    7.80
  -2  10   0  141.69   12.10
  -2  10   0  148.29    7.80
   4 -10   0   78.89    7.90
   4 -10   0   66.99    6.60
  -4 -10   0   73.89    7.70
  -4 -10   0   58.09    5.90
   4 -10   0   71.89    8.90
  -4 -10   0   67.99    6.90
  -4 -10   0   66.79    6.50
   4 -10   0   59.99    8.20
   4 -10   0   61.89    7.40
  -4 -10   0   65.39    8.90
   4 -10   0   62.99    5.90
  -4 -10   0   81.69    5.70
  -4 -10   0   71.19    8.30
  -4 -10   0   68.89    5.20
  -4  10   0   57.69    6.90
  -4  10   0   75.39    8.20
   4  10   0   70.09    9.30
   4  10   0   68.29    7.00
   4  10   0   67.49    8.30
   4  10   0   43.10   11.20
  -4  10   0   61.39    5.10
  -4  10   0   55.29    6.10
  -4  10   0   74.29    9.20
   4  10   0   67.69    5.80
  -4  10   0   53.39    6.20
  -4  10   0   58.59    9.30
   4  10   0   59.99    6.50
   4  10   0   73.19    9.00
   6 -10   0  164.78   12.40
   6 -10   0  169.18   10.00
  -6 -10   0  173.18   10.50
   6 -10   0  194.18   11.40
  -6 -10   0  149.99   13.90
   6 -10   0  190.48    9.00
   6 -10   0  204.58   12.90
  -6 -10   0  174.88   10.20
  -6 -10   0  154.08    8.40
   6 -10   0  174.68   11.80
  -6 -10   0  150.38   12.80
   6 -10   0  172.08   12.20
  -6  10   0  158.58   11.10
  -6  10   0  170.78    8.10
  -6  10   0  149.29    9.40
  -6  10   0  184.68   12.60
  -6  10   0  164.58    7.80
   6  10   0  216.38   18.00
   6  10   0  151.98    9.80
  -6  10   0  155.88    8.70
   6  10   0  155.88   11.20
  -6  10   0  164.98   14.00
   6  10   0  157.88   10.40
  -6  10   0  163.58    9.10
  -6  10   0  161.28    9.50
  -6  10   0  154.48   16.10
  -8 -10   0  396.96   17.60
  -8 -10   0  386.36   17.20
   8 -10   0  355.06   19.40
  -8 -10   0  365.06   17.70
   8 -10   0  365.76   17.40
  -8 -10   0  339.37   19.50
  -8 -10   0  355.46   18.80
   8 -10   0  427.96   20.50
   8 -10   0  340.77   19.70
  -8 -10   0  335.57   19.60
  -8 -10   0  376.66   18.60
   8 -10   0  380.86   17.70
   8 -10   0  391.66   20.90
   8 -10   0  408.76   18.70
  -8  10   0  389.36   17.70
  -8  10   0  395.06   17.20
  -8  10   0  340.17   17.60
   8  10   0  374.76   17.50
   8  10   0  392.36   19.80
  -8  10   0  345.57   21.00
   8  10   0  369.96   17.90
   8  10   0  403.96   17.10
   8  10   0  382.76   24.40
  -8  10   0  407.96   20.60
  -8  10   0  418.16   19.20
   8  10   0  406.46   18.40
   8  10   0  416.26   18.90
 -10 -10   0  208.38   14.20
 -10 -10   0  199.88   11.70
 -10 -10   0  188.78    9.10
 -10 -10   0  200.68    8.80
 -10 -10   0  199.08   12.20
  10 -10   0  203.38   11.30
  10 -10   0  206.58   14.10
 -10 -10   0  210.38   11.00
 -10 -10   0  204.48   10.60
  10 -10   0  167.28   14.30
  10 -10   0  187.98   15.10
 -10 -10   0  204.68   12.90
 -10 -10   0  209.78   14.90
  10 -10   0  205.98   11.60
  10 -10   0  194.88   12.70
  10 -10   0  164.68   15.60
  10  10   0  193.48   12.90
 -10  10   0  190.18   17.50
 -10  10   0  166.28   15.80
  10  10   0  191.78   10.80
 -10  10   0  198.08    9.90
 -10  10   0  182.98   10.80
  10  10   0  190.98   10.90
 -10  10   0  200.68   12.30
  10  10   0  196.68   12.10
 -10  10   0  178.68   18.80
 -10  10   0  203.68   13.10
  10  10   0  194.38   13.60
 -10  10   0  195.28   10.20
  10  10   0  213.98   20.30
  10  10   0  191.98   12.70
  12 -10   0   69.19   11.70
 -12 -10   0   62.69    6.90
 -12 -10   0   62.19    7.40
 -12 -10   0   60.59    8.70
  12 -10   0   56.59   10.20
  12 -10   0   52.49   10.00
 -12 -10   0   73.19   10.10
  12 -10   0   58.39    5.70
  12 -10   0   76.29   12.10
 -12 -10   0   50.19    5.90
  12 -10   0   44.30    6.60
  12 -10   0   54.49    7.50
  12 -10   0   42.80    9.50
 -12 -10   0   45.30    8.20
 -12 -10   0   70.19    7.20
 -12 -10   0   69.39    9.40
  12  10   0   55.09    9.30
  12  10   0   39.60    5.70
 -12  10   0   51.09    8.60
 -12  10   0   51.19    6.10
  12  10   0   61.49    8.10
 -12  10   0   42.40   11.20
  12  10   0   58.19    6.00
 -12  10   0   65.99   11.50
  12  10   0   63.89   14.70
 -12  10   0   36.90   11.40
 -12  10   0   49.30    6.00
  12  10   0   49.00    8.50
  12  10   0   45.40    6.70
  12  10   0   58.59    6.60
 -12  10   0   44.50    8.10
 -12  10   0   62.89    5.40
  14 -10   0  152.48   12.20
 -14 -10   0  153.88   12.50
  14 -10   0  160.28   15.80
 -14 -10   0  157.68   10.20
 -14 -10   0  172.78   12.90
  14 -10   0  125.49   13.70
  14 -10   0  203.38   12.80
 -14 -10   0  129.89   14.40
  14 -10   0  156.48   15.70
  14 -10   0  144.29   17.50
 -14 -10   0  155.18   10.40
 -14 -10   0  148.19   10.70
  14 -10   0  151.08    9.50
  14 -10   0  149.49   15.90
 -14  10   0  144.79    9.00
 -14  10   0  164.28   11.00
  14  10   0  138.99   12.80
 -14  10   0  140.79   17.40
  14  10   0  133.99   14.10
 -14  10   0  172.48   16.70
  14  10   0  119.59   16.90
 -14  10   0  152.68   13.30
  14  10   0  187.38   16.30
  14  10   0  163.28   10.20
 -14  10   0  152.58   13.90
  14  10   0  136.39   11.90
  14  10   0  165.58   10.80
 -14  10   0  170.18   17.40
 -14  10   0  152.18    9.60
 -16 -10   0  338.67   16.00
 -16 -10   0  310.67   16.90
  16 -10   0  361.36   18.30
  16 -10   0  336.87   22.90
  16 -10   0  280.67   24.00
 -16 -10   0  356.06   19.50
 -16 -10   0  384.66   19.60
 -16 -10   0  333.37   16.80
 -16 -10   0  320.17   19.90
  16 -10   0  378.16   26.00
  16 -10   0  318.37   22.50
 -16 -10   0  349.77   20.00
  16 -10   0  315.17   19.10
  16 -10   0  350.96   16.00
  16 -10   0  346.07   23.10
 -16 -10   0  350.06   17.30
 -16 -10   0  301.37   26.20
  16  10   0  322.57   17.50
 -16  10   0  331.77   19.90
 -16  10   0  365.36   17.00
 -16  10   0  309.47   26.60
 -16  10   0  333.57   23.40
  16  10   0  355.26   27.10
 -16  10   0  369.36   23.90
  16  10   0  349.87   19.90
  16  10   0  340.37   16.90
  16  10   0  337.67   20.80
 -16  10   0  339.67   19.80
 -16  10   0  309.57   16.70
  18 -10   0   47.50   15.60
  18 -10   0   44.80   15.50
  18 -10   0   41.60   13.60
 -18 -10   0   44.90   11.00
 -18 -10   0   20.60   10.40
 -18 -10   0   39.20   11.00
  18 -10   0   36.10   14.20
 -18 -10   0   50.09   10.80
  18 -10   0   48.20   12.10
 -18 -10   0   45.90   16.80
 -18 -10   0   49.50    6.40
  18 -10   0   41.00    9.20
 -18 -10   0   31.50    7.10
 -18 -10   0   31.60    6.10
 -18  10   0   40.60   10.70
 -18  10   0   26.00   14.90
  18  10   0   24.30   11.70
  18  10   0   32.80    8.90
 -18  10   0   37.40    6.90
  18  10   0   33.70   17.50
  18  10   0   21.90   10.50
 -18  10   0   29.10   11.60
  18  10   0   43.40   11.10
 -18  10   0   36.50    7.10
  18  10   0   26.90    7.10
  20 -10   0   64.49   16.90
  20 -10   0   41.70   18.10
 -20 -10   0   47.70   12.70
 -20 -10   0   41.80   13.90
 -20 -10   0   53.69    7.40
  20 -10   0   63.69   10.80
  20 -10   0   70.59   18.60
 -20 -10   0   53.69   12.00
  20 -10   0   39.70   14.30
 -20 -10   0   59.89   15.30
 -20  10   0   39.10   13.60
  20  10   0   31.70   14.70
 -20  10   0   49.00   12.40
  20  10   0   52.19   10.70
 -20  10   0   58.29   18.40
 -20  10   0   56.19   21.30
 -20  10   0   30.60    9.00
  22 -10   0   16.60   21.10
 -22 -10   0    7.20   12.10
  22 -10   0   17.70   17.50
 -22 -10   0   20.40    8.10
 -22 -10   0   10.00   13.50
  22 -10   0    9.70   17.90
 -22 -10   0   22.70   19.80
 -22 -10   0    3.90   15.00
 -22 -10   0   17.50    8.50
 -22 -10   0    1.50    6.70
  22 -10   0   21.60   15.60
  22 -10   0   14.80   11.20
 -22  10   0   23.20   13.20
  22  10   0   -2.10   13.60
 -22  10   0   -2.20    8.70
  22  10   0    5.30    9.30
  22  10   0   12.60    8.50
  22  10   0    8.40   10.90
  22  10   0    0.90   15.00
 -22  10   0   -5.10    8.70
 -22  10   0   -1.30   15.30
  22  10   0   12.80    8.60
 -22  10   0   21.70   18.70
 -24 -10   0   24.50    9.10
 -24 -10   0   14.30   15.40
 -24 -10   0   28.30   14.60
  24 -10   0   11.00   19.10
  24 -10   0   -1.20   23.60
 -24 -10   0   34.80    7.90
  24 -10   0   36.80   18.80
 -24 -10   0   19.30   15.20
  24 -10   0   36.30   13.20
 -24 -10   0   20.30   16.50
 -24 -10   0   30.70   10.20
  24 -10   0   19.30   20.90
 -24  10   0   21.80   18.20
  24  10   0   15.70   17.20
 -24  10   0   18.80   10.30
 -24  10   0   25.50   15.20
  24  10   0   29.50   10.20
  24  10   0   16.80   15.50
  24  10   0   19.70    9.70
 -24  10   0   29.50   10.70
  24  10   0   23.60   10.40
  -1 -11   0    1.30    6.60
   1 -11   0    8.40    7.40
  -1 -11   0   15.10    6.30
   1 -11   0    6.30    3.90
   1 -11   0    8.90    8.70
  -1 -11   0    2.20    5.50
   1 -11   0   12.80    6.30
   1 -11   0    8.10    6.40
  -1 -11   0    6.70    3.90
   1 -11   0    2.80    6.40
  -1 -11   0    2.00    9.30
   1 -11   0    6.90   10.50
  -1  11   0    5.40    4.00
   1  11   0    7.50   10.10
   1  11   0   14.50    5.10
  -1  11   0    2.60   12.30
  -1  11   0    1.50    6.10
   1  11   0    1.90   11.80
   1  11   0    4.60    6.90
  -1  11   0   10.50    4.70
  -1  11   0   13.90    7.00
   3 -11   0  114.19   12.30
  -3 -11   0  124.89    9.00
  -3 -11   0  143.99   10.20
   3 -11   0  164.88   11.30
   3 -11   0  131.19    8.40
   3 -11   0  142.09   10.40
  -3 -11   0  126.79    8.10
   3 -11   0  144.59   11.70
  -3 -11   0  126.49   13.20
   3 -11   0  134.39   11.60
  -3 -11   0  136.09    9.70
  -3 -11   0  132.09    9.90
  -3  11   0  136.29    8.10
  -3  11   0  120.49   11.50
  -3  11   0  142.69   11.90
  -3  11   0  147.19   16.10
   3  11   0  128.89   11.00
  -3  11   0  149.49   14.00
   3  11   0  155.18    9.50
   3  11   0  110.69    9.60
   3  11   0  159.68    8.70
   3  11   0  140.39    9.90
  -3  11   0  133.59    8.20
   3  11   0  112.29   12.00
   3  11   0  162.88   15.10
   3  11   0  119.29   15.00
  -5 -11   0  120.69    7.10
  -5 -11   0  115.59   10.00
   5 -11   0  120.69   10.80
   5 -11   0  118.29   12.70
  -5 -11   0  122.49   10.40
  -5 -11   0  107.99    8.60
  -5 -11   0  108.79    9.70
  -5 -11   0  102.79    7.50
   5 -11   0  112.19    8.20
  -5 -11   0   98.89    9.50
  -5 -11   0   89.79   11.30
   5 -11   0  117.59   11.60
   5 -11   0  110.19    9.20
   5 -11   0  116.99   11.30
   5  11   0  111.49    9.10
   5  11   0  108.99   10.80
   5  11   0  113.39    7.20
   5  11   0  126.89   15.00
  -5  11   0  121.89    6.00
   5  11   0  104.39   10.50
  -5  11   0  114.99    8.20
  -5  11   0  132.99    8.70
  -5  11   0  119.49   10.70
  -5  11   0  146.89   14.10
   5  11   0  117.69   11.20
  -5  11   0  119.79   12.10
   5  11   0  122.39    7.80
  -5  11   0  152.78   11.20
   7 -11   0  181.28   10.60
   7 -11   0  203.88   13.20
   7 -11   0  162.38   15.30
  -7 -11   0  171.78   10.20
  -7 -11   0  169.68   11.40
  -7 -11   0  194.88   12.40
  -7 -11   0  171.58   10.00
  -7 -11   0  206.98   14.10
   7 -11   0  169.38   13.50
  -7 -11   0  168.88   15.20
   7 -11   0  179.58   14.70
   7 -11   0  185.98   15.60
  -7 -11   0  169.98   11.00
  -7  11   0  192.48    9.90
  -7  11   0  181.98   10.20
   7  11   0  171.28   16.90
  -7  11   0  199.48   14.00
   7  11   0  175.08   10.40
   7  11   0  191.68   11.30
  -7  11   0  187.48   16.50
  -7  11   0  182.58   10.90
  -7  11   0  177.48   12.80
  -7  11   0  180.58    8.70
   7  11   0  187.48   12.50
  -7  11   0  191.68   19.60
   7  11   0  205.58   13.90
  -7  11   0  204.88   10.00
   7  11   0  175.78   11.00
  -9 -11   0   26.50    7.50
   9 -11   0   16.00    5.70
  -9 -11   0   31.90    9.10
   9 -11   0   29.00   10.40
   9 -11   0   34.10    9.40
  -9 -11   0   22.10    6.10
   9 -11   0   33.30   10.70
  -9 -11   0   21.20    5.60
  -9 -11   0   32.60    5.00
   9 -11   0   33.80   10.90
   9 -11   0   26.50    8.60
  -9 -11   0   42.20    7.80
  -9 -11   0   24.20    9.60
   9  11   0   34.20   15.60
  -9  11   0   22.80    5.20
  -9  11   0   23.20   11.30
   9  11   0   22.70    7.20
   9  11   0   34.10    4.60
  -9  11   0   28.40    4.00
   9  11   0   24.00    8.50
   9  11   0   29.30    5.60
  -9  11   0   31.00   14.30
   9  11   0   39.60    9.10
  -9  11   0   15.40   10.30
  -9  11   0   30.80    8.40
  -9  11   0   26.00    9.30
  -9  11   0   29.30    5.60
   9  11   0   22.40    7.50
  11 -11   0  267.87   20.10
 -11 -11   0  287.67   17.70
 -11 -11   0  254.17   19.30
 -11 -11   0  288.57   15.90
 -11 -11   0  277.67   14.10
  11 -11   0  277.17   18.20
  11 -11   0  271.87   15.60
 -11 -11   0  289.77   16.50
  11 -11   0  282.07   21.10
  11 -11   0  316.97   20.30
  11 -11   0  299.27   18.10
 -11 -11   0  242.18   15.20
 -11  11   0  272.77   17.00
  11  11   0  304.97   15.40
  11  11   0  287.77   14.40
  11  11   0  235.28   17.40
 -11  11   0  299.17   13.60
 -11  11   0  272.57   19.70
  11  11   0  279.47   17.40
 -11  11   0  285.07   13.80
  11  11   0  240.38   15.10
 -11  11   0  275.47   19.10
  11  11   0  280.07   25.50
 -11  11   0  271.77   14.60
 -11  11   0  326.57   24.50
 -11  11   0  285.97   20.90
 -13 -11   0  192.98    9.70
 -13 -11   0  189.98   13.90
  13 -11   0  166.18   12.60
  13 -11   0  232.78   19.20
 -13 -11   0  185.18   12.40
  13 -11   0  179.38   11.50
  13 -11   0  179.58   13.60
 -13 -11   0  174.38   12.50
 -13 -11   0  202.08   13.30
 -13 -11   0  195.98   11.40
  13 -11   0  246.08   20.00
 -13 -11   0  199.58   11.40
 -13 -11   0  218.68   16.30
  13 -11   0  188.38   20.20
  13 -11   0  206.68   17.00
 -13 -11   0  172.38   17.00
  13  11   0  177.68   11.80
  13  11   0  185.88   15.40
 -13  11   0  187.68   10.70
 -13  11   0  183.58   11.90
 -13  11   0  163.48   20.10
  13  11   0  176.68   20.30
 -13  11   0  213.48   20.90
  13  11   0  184.38   11.70
 -13  11   0  209.68   20.20
  13  11   0  195.58   16.70
  13  11   0  178.38   12.70
 -13  11   0  181.38   14.30
  13  11   0  186.38   12.60
 -13  11   0  200.48   11.10
  13  11   0  191.98   13.90
 -15 -11   0  110.09   10.30
 -15 -11   0  121.89   13.20
 -15 -11   0  134.79   13.60
  15 -11   0  145.99   18.70
  15 -11   0  106.29   14.20
  15 -11   0  164.58   17.80
  15 -11   0  129.29    9.90
  15 -11   0  126.39   17.10
 -15 -11   0  138.39   15.80
 -15 -11   0  111.79   10.30
 -15 -11   0  163.98   13.60
  15 -11   0  125.49   14.60
  15 -11   0  137.09   12.40
 -15 -11   0  141.29   14.50
  15  11   0  126.99   19.40
 -15  11   0  138.89    9.80
  15  11   0  161.48   12.00
 -15  11   0  145.29   15.50
  15  11   0  152.98   14.40
 -15  11   0  122.49   16.50
 -15  11   0  139.39   16.60
  15  11   0  135.79   10.70
 -15  11   0  124.59    9.90
  15  11   0  152.78   10.60
  15  11   0  132.59   15.40
 -15  11   0  162.98   14.90
  17 -11   0   42.00   12.80
 -17 -11   0   26.90   11.30
 -17 -11   0   35.00   12.10
 -17 -11   0   32.10    5.80
  17 -11   0   25.70   13.90
  17 -11   0   30.00    9.30
  17 -11   0   21.20   19.90
 -17 -11   0   31.10   12.30
 -17 -11   0   30.50    6.90
 -17 -11   0   44.20    7.40
 -17 -11   0   25.50   11.80
 -17 -11   0   33.00   12.00
  17 -11   0   26.70   13.80
  17 -11   0   31.60   14.90
 -17  11   0   35.60    7.40
  17  11   0   33.90    9.50
 -17  11   0   48.60   21.00
  17  11   0   40.50   22.80
  17  11   0   39.60    7.30
 -17  11   0   45.60   11.40
  17  11   0   43.00    7.40
 -17  11   0   26.30   16.20
 -17  11   0   40.30    7.20
  17  11   0   40.30   11.30
  17  11   0   45.60   12.00
 -17  11   0   19.80   11.50
 -19 -11   0   10.80    7.70
 -19 -11   0   33.30   13.80
 -19 -11   0   15.90   11.80
 -19 -11   0   14.70   13.20
 -19 -11   0    9.70    6.60
 -19 -11   0   10.60   12.80
  19 -11   0   10.90   18.90
 -19 -11   0   11.20    6.80
  19 -11   0   -2.70   16.40
  19 -11   0    3.60   10.30
 -19 -11   0    5.50   12.10
  19  11   0    9.90   12.90
 -19  11   0    1.90   13.10
  19  11   0   25.60   12.00
  19  11   0    8.30    7.80
  19  11   0   12.80   10.60
 -19  11   0   12.90    8.00
  19  11   0   14.80    7.90
 -19  11   0   20.90    8.70
 -19  11   0  -11.30   17.80
 -19  11   0   16.00   12.50
 -21 -11   0   31.20   13.80
  21 -11   0   36.90   12.60
  21 -11   0   75.19   19.30
 -21 -11   0   51.09    7.90
 -21 -11   0   60.29   11.60
 -21 -11   0   61.89   15.80
  21 -11   0   42.70   18.60
  21 -11   0   53.39   19.40
 -21 -11   0   49.40   13.90
 -21 -11   0   54.79    9.40
 -21 -11   0   43.20    9.30
  21 -11   0   71.29   20.10
 -21  11   0   67.09    9.70
 -21  11   0   36.00   19.50
  21  11   0   55.69   12.10
 -21  11   0   48.90   15.70
  21  11   0   58.49    9.50
  21  11   0   86.59   16.10
  21  11   0   55.09    9.40
 -21  11   0   54.19    9.30
  21  11   0   74.49   14.10
 -21  11   0   44.30   14.30
 -23 -11   0   -4.50   17.40
  23 -11   0   29.70   21.10
 -23 -11   0   28.70   15.40
  23 -11   0   28.60   25.10
 -23 -11   0   25.40   16.50
  23 -11   0   18.90   20.30
 -23 -11   0   27.30    8.10
  23 -11   0   22.80   24.90
  23 -11   0   29.20   13.90
 -23 -11   0   19.60    9.90
 -23  11   0   23.40   12.40
 -23  11   0    9.50   22.40
  23  11   0   17.00   11.30
  23  11   0   26.30   17.50
 -23  11   0   26.70   15.30
 -23  11   0   19.50   17.60
  23  11   0   31.40   15.40
   0 -12   0  812.52   35.10
   0 -12   0  810.52   35.90
   0 -12   0  765.92   36.00
   0 -12   0  823.22   34.30
   0 -12   0  819.32   36.60
   0  12   0  808.52   38.40
   0  12   0  826.12   35.90
   0  12   0  741.73   34.90
   0  12   0  771.42   34.40
   0  12   0  823.92   40.40
   0  12   0  816.12   35.40
   2 -12   0  394.96   20.20
   2 -12   0  375.36   19.50
  -2 -12   0  348.47   24.10
   2 -12   0  342.47   17.00
  -2 -12   0  370.66   19.00
   2 -12   0  338.47   19.20
  -2 -12   0  364.46   19.40
   2 -12   0  393.66   19.20
  -2 -12   0  371.96   20.00
  -2 -12   0  351.96   18.40
  -2 -12   0  337.37   16.90
   2  12   0  356.36   18.50
   2  12   0  372.26   17.20
  -2  12   0  391.96   22.80
  -2  12   0  353.46   23.70
   2  12   0  369.06   25.60
  -2  12   0  375.56   19.60
  -2  12   0  323.27   19.80
   2  12   0  369.86   18.00
  -2  12   0  389.96   17.30
  -2  12   0  350.36   17.00
   2  12   0  369.66   20.10
  -4 -12   0  122.39   11.00
  -4 -12   0  104.89    7.80
  -4 -12   0   97.79   12.30
  -4 -12   0  102.99   10.80
   4 -12   0   97.49    9.40
   4 -12   0   88.79   10.10
  -4 -12   0   97.29    9.10
  -4 -12   0   99.49   12.10
   4 -12   0   95.79   11.40
   4 -12   0   98.59    8.40
  -4  12   0  110.69   16.70
   4  12   0  114.49   12.10
  -4  12   0   98.59   13.50
  -4  12   0   89.99   10.70
   4  12   0  105.49   11.90
  -4  12   0  100.99    8.00
   4  12   0  100.89    8.20
   4  12   0   65.09   18.30
   4  12   0  100.39    9.50
   4  12   0  104.79   10.00
  -4  12   0  107.09    9.00
  -4  12   0  104.69   10.80
   6 -12   0  138.99   13.40
  -6 -12   0  138.59   11.90
  -6 -12   0  130.09   13.60
  -6 -12   0  162.58   11.60
  -6 -12   0  134.99    8.10
  -6 -12   0  153.48   11.50
   6 -12   0  129.29   13.50
   6 -12   0  132.49   14.00
  -6 -12   0  137.49    9.10
   6 -12   0  135.89    9.80
   6 -12   0  124.79   13.90
  -6 -12   0  123.79   11.90
  -6  12   0  144.19   13.80
   6  12   0  150.38    9.70
  -6  12   0  119.99   10.20
   6  12   0  161.38   12.00
   6  12   0  171.18   18.30
   6  12   0  140.99   10.60
  -6  12   0  129.19   14.60
  -6  12   0  163.18   18.60
   6  12   0  128.79   13.30
  -6  12   0  157.78   12.70
   6  12   0  163.48   11.40
  -8 -12   0  173.18   13.20
   8 -12   0  177.58   16.00
  -8 -12   0  161.58   17.20
   8 -12   0  179.38   17.50
   8 -12   0  169.68   14.40
   8 -12   0  187.88   17.00
   8 -12   0  154.08   12.00
   8 -12   0  133.59   15.20
  -8 -12   0  150.68   10.80
  -8 -12   0  186.58   13.10
   8  12   0  153.58   11.70
  -8  12   0  166.58   14.00
  -8  12   0  156.28    9.70
  -8  12   0  168.68   19.00
  -8  12   0  170.08   10.50
  -8  12   0  167.28   15.40
  -8  12   0  157.78    8.00
   8  12   0  171.78   19.20
   8  12   0  148.49   12.60
   8  12   0  125.49   11.00
 -10 -12   0   75.69   12.80
 -10 -12   0   78.99    8.00
  10 -12   0   80.19   11.90
  10 -12   0   70.89   13.00
  10 -12   0   75.99    8.20
  10 -12   0   91.19   11.40
 -10 -12   0   57.49    7.50
 -10 -12   0   92.89   11.40
  10 -12   0   87.39   14.00
 -10 -12   0   75.99    8.60
 -10  12   0   70.69   17.90
  10  12   0   83.49    8.70
 -10  12   0   59.09    7.60
 -10  12   0   94.09    8.60
  10  12   0   79.99    9.40
 -10  12   0   71.19    6.90
  10  12   0   94.99   18.10
  10  12   0   66.39    7.30
  10  12   0   69.89   11.20
 -10  12   0   79.29   10.70
 -10  12   0   88.69   13.40
  10  12   0   83.59    7.90
  12 -12   0  197.68   18.30
 -12 -12   0  206.18   14.50
 -12 -12   0  205.18   20.10
 -12 -12   0  198.38   14.40
  12 -12   0  173.08   18.40
  12 -12   0  197.18   18.20
 -12 -12   0  199.28   13.00
 -12 -12   0  176.48   11.70
  12 -12   0  191.78   21.40
  12 -12   0  195.68   12.20
  12 -12   0  242.88   21.00
  12 -12   0  187.78   13.20
 -12 -12   0  203.28   13.20
 -12 -12   0  195.58   15.70
 -12  12   0  195.78   12.60
  12  12   0  168.48   22.80
  12  12   0  174.68   14.10
  12  12   0  199.58   12.90
  12  12   0  167.28   12.10
 -12  12   0  192.48   11.20
 -12  12   0  184.08   18.20
 -12  12   0  181.08   12.10
  12  12   0  215.18   13.90
 -12  12   0  246.08   25.50
 -12  12   0  216.58   16.60
  14 -12   0  373.26   24.80
  14 -12   0  349.07   24.10
  14 -12   0  386.26   19.70
 -14 -12   0  369.46   18.30
 -14 -12   0  382.86   22.80
 -14 -12   0  351.86   20.60
  14 -12   0  377.86   18.30
 -14 -12   0  351.86   21.30
 -14 -12   0  341.77   18.50
 -14 -12   0  331.77   24.20
  14 -12   0  309.57   24.10
 -14 -12   0  340.57   20.20
  14 -12   0  391.86   28.20
  14 -12   0  390.06   26.90
  14  12   0  378.86   18.60
 -14  12   0  377.06   18.70
 -14  12   0  343.87   20.80
 -14  12   0  384.46   17.80
 -14  12   0  348.27   18.00
  14  12   0  352.96   18.70
  14  12   0  324.07   22.60
 -14  12   0  385.06   27.80
 -14  12   0  374.56   22.20
 -14  12   0  336.37   32.30
  14  12   0  408.06   35.30
 -14  12   0  344.47   28.10
  14  12   0  361.86   19.70
 -16 -12   0   73.59    9.90
 -16 -12   0  103.29   11.90
  16 -12   0  137.09   22.50
 -16 -12   0   92.49   12.90
  16 -12   0   91.09   12.30
  16 -12   0   80.89   16.60
  16 -12   0   73.89   11.00
  16 -12   0   78.19   19.30
  16 -12   0   90.69   17.00
 -16 -12   0  126.29   14.90
  16 -12   0   79.49   14.30
 -16 -12   0   34.10   23.20
 -16 -12   0   99.99   15.10
 -16 -12   0   92.39    8.80
 -16 -12   0   83.39   12.00
 -16  12   0   97.29   11.00
 -16  12   0   96.19   11.00
  16  12   0   70.59    8.90
 -16  12   0   89.79   13.30
  16  12   0  101.59   11.80
  16  12   0  102.49   24.20
 -16  12   0   94.79   19.80
  16  12   0   94.89   12.90
  16  12   0   86.89   14.00
 -18 -12   0   -1.30   11.90
 -18 -12   0    3.70    7.30
 -18 -12   0   -2.10   12.30
  18 -12   0   12.70   10.90
  18 -12   0   17.20   17.60
 -18 -12   0   10.90   12.20
 -18 -12   0   -2.30   13.80
 -18 -12   0   -2.00    7.60
  18 -12   0   -6.80   16.70
 -18  12   0    5.30    9.40
  18  12   0    3.50   13.60
  18  12   0    0.40    8.10
 -18  12   0    3.30   15.50
 -18  12   0   -0.10    8.40
  18  12   0   12.30   12.60
  18  12   0   -6.40    8.20
 -18  12   0   -2.70   13.10
 -18  12   0    4.30   20.40
  18  12   0    4.50   11.00
 -20 -12   0   -0.70   15.30
  20 -12   0   14.20   22.90
 -20 -12   0    4.00    7.80
  20 -12   0   -4.70   18.70
 -20 -12   0    6.50   13.90
 -20 -12   0  -10.00   15.20
  20 -12   0    5.10   18.60
 -20 -12   0   -2.10    8.90
  20 -12   0    3.50   22.00
  20 -12   0    3.30   12.50
  20  12   0    1.20   15.20
  20  12   0    0.10    9.10
  20  12   0    9.00   13.80
 -20  12   0   -3.50    9.10
 -20  12   0   10.10   10.70
 -20  12   0    6.10   14.70
  20  12   0    3.00   10.50
 -20  12   0    1.40   15.30
  -1 -13   0  461.65   23.30
  -1 -13   0  472.25   23.60
  -1 -13   0  453.25   21.40
   1 -13   0  448.26   23.80
   1 -13   0  465.45   21.40
   1 -13   0  472.75   24.80
   1 -13   0  438.96   23.00
  -1 -13   0  477.35   23.30
   1 -13   0  455.75   22.50
  -1  13   0  451.95   31.20
   1  13   0  499.55   31.80
   1  13   0  459.85   24.30
   1  13   0  470.25   22.80
  -1  13   0  499.35   23.30
  -1  13   0  473.45   22.30
  -1  13   0  470.95   24.50
   1  13   0  440.16   22.30
  -1  13   0  473.95   21.50
  -3 -13   0  247.38   15.20
  -3 -13   0  270.87   14.30
   3 -13   0  259.97   13.50
   3 -13   0  239.48   15.90
   3 -13   0  256.47   17.80
  -3 -13   0  257.07   15.50
   3 -13   0  213.28   16.40
   3 -13   0  231.48   17.30
  -3 -13   0  220.58   12.90
   3  13   0  211.88   24.40
   3  13   0  250.77   13.50
  -3  13   0  182.18   22.30
  -3  13   0  221.38   14.30
  -3  13   0  244.98   17.40
   3  13   0  266.67   14.80
  -3  13   0  263.07   13.40
   3  13   0  221.88   16.60
   3  13   0  255.07   17.90
   5 -13   0   38.80   10.30
   5 -13   0   17.50   10.10
   5 -13   0   21.00    6.30
  -5 -13   0   24.80   10.60
   5 -13   0   32.50   11.00
  -5 -13   0   14.90    5.60
  -5 -13   0   34.80    7.60
  -5 -13   0   39.10    8.80
  -5 -13   0   17.90    8.70
   5 -13   0   20.80   11.50
   5  13   0   32.10   10.50
  -5  13   0   13.80   10.90
  -5  13   0   28.80    7.10
  -5  13   0   23.00   17.80
   5  13   0   26.80    6.00
   5  13   0   23.90    7.70
  -5  13   0   23.90   10.90
   5  13   0   20.10    7.60
   5  13   0   30.40   20.60
  -5  13   0   26.70    5.90
  -7 -13   0   80.99   12.10
   7 -13   0  108.69   11.70
   7 -13   0   74.39    8.30
   7 -13   0   86.49   13.50
  -7 -13   0   89.69   10.80
   7 -13   0   87.19   13.50
  -7 -13   0  114.39   11.70
   7 -13   0   88.59   12.30
  -7 -13   0   97.29    8.80
  -7 -13   0   85.99   10.20
   7  13   0   89.99    9.40
   7  13   0  100.49   11.80
  -7  13   0  114.99   10.40
  -7  13   0   77.79    8.20
   7  13   0  104.39   20.40
   7  13   0   94.99   10.50
  -7  13   0  119.29   13.90
   7  13   0  105.69   11.10
  -7  13   0   87.29   11.30
  -7  13   0   82.89   20.20
   7  13   0   95.19   12.10
  -9 -13   0  281.37   18.70
  -9 -13   0  291.37   18.60
   9 -13   0  279.37   20.80
  -9 -13   0  305.87   17.10
   9 -13   0  268.67   20.00
  -9 -13   0  326.87   20.70
   9 -13   0  308.27   23.20
   9 -13   0  282.67   16.40
   9 -13   0  325.67   25.70
  -9 -13   0  289.87   15.50
  -9  13   0  270.67   26.20
   9  13   0  291.97   20.30
   9  13   0  285.27   17.30
   9  13   0  340.77   17.50
  -9  13   0  312.57   16.70
   9  13   0  303.77   29.00
  -9  13   0  298.37   23.40
  -9  13   0  323.47   16.00
   9  13   0  309.67   16.10
 -11 -13   0   28.00   10.60
  11 -13   0   34.80    8.30
 -11 -13   0   37.70   10.50
 -11 -13   0   17.80    7.70
  11 -13   0   21.60   12.90
 -11 -13   0   36.20    6.90
  11 -13   0   36.50   13.00
  11 -13   0   34.20   20.90
  11 -13   0   20.50    7.70
 -11 -13   0   20.60   12.10
  11 -13   0    4.80   15.80
  11  13   0   22.10    7.50
 -11  13   0   29.60   14.30
  11  13   0   18.60   11.40
  11  13   0   -9.80   22.90
 -11  13   0   32.60    7.80
 -11  13   0   36.30   17.60
 -11  13   0   25.50    7.30
 -11  13   0    9.80   11.20
  11  13   0   40.70    7.60
  11  13   0   27.30    9.10
 -11  13   0   12.90   21.00
 -13 -13   0   86.19   14.00
 -13 -13   0   86.49    9.10
 -13 -13   0   80.49    9.60
  13 -13   0   55.29   17.20
  13 -13   0   85.19   19.20
  13 -13   0  102.39    9.80
 -13 -13   0   78.29   12.40
  13 -13   0  101.89   10.80
 -13 -13   0   99.79   12.80
  13 -13   0   79.69   14.80
  13  13   0   87.59   14.10
 -13  13   0   99.69   20.50
 -13  13   0   79.99    9.00
 -13  13   0   78.49    9.50
 -13  13   0   97.89   17.50
  13  13   0   97.89   10.60
 -13  13   0   87.09   13.40
  13  13   0   96.89   11.20
  13  13   0  105.29   12.40
  13  13   0   57.59   26.30
 -15 -13   0   61.69    8.40
  15 -13   0  110.49   17.60
  15 -13   0   41.40   20.60
 -15 -13   0   53.29   14.20
  15 -13   0   79.29    9.60
 -15 -13   0   61.19   12.30
 -15 -13   0   58.99   13.50
  15 -13   0   57.99   16.20
 -15 -13   0   76.09    9.10
  15 -13   0   64.59   11.00
  15 -13   0   77.39   26.60
 -15  13   0   81.49   11.20
 -15  13   0   59.89    8.90
 -15  13   0   67.59   14.10
  15  13   0   62.29    9.20
  15  13   0   51.89   14.20
 -15  13   0   63.49   22.40
  15  13   0   67.49   12.60
 -15  13   0   40.40   20.70
  15  13   0   56.09    9.00
 -15  13   0   56.79    8.60
 -17 -13   0   79.39   10.20
  17 -13   0   62.39   18.50
 -17 -13   0   64.59   14.80
 -17 -13   0   73.99   16.60
 -17 -13   0   77.79    9.50
  17 -13   0   72.99   17.50
 -17 -13   0   63.29   13.70
  17 -13   0   42.70   12.40
  17 -13   0   69.39   19.70
  17  13   0   71.69   13.30
  17  13   0   52.29    9.70
 -17  13   0   52.69   23.20
 -17  13   0   58.69    9.40
 -17  13   0   56.19   14.90
  17  13   0   63.59    9.70
 -17  13   0   50.79   11.20
  17  13   0   70.69   16.30
 -19 -13   0   64.49   10.10
  19 -13   0   48.30   20.60
 -19 -13   0   54.79   17.50
  19 -13   0   49.10   24.10
 -19 -13   0   37.60   16.60
 -19 -13   0   56.99    9.30
  19 -13   0   54.89   13.80
  19 -13   0   30.30   24.70
 -19 -13   0   57.39   14.90
  19  13   0   51.99   10.80
  19  13   0   20.80   17.20
 -19  13   0   90.29   17.30
  19  13   0   41.70   14.60
  19  13   0   33.60   10.00
 -19  13   0   51.59   13.10
 -19  13   0   63.79   12.10
 -19  13   0   22.90   25.90
   0 -14   0  108.89   12.50
   0 -14   0  140.39   16.20
   0 -14   0  106.29   11.60
   0 -14   0   99.59   12.30
   0 -14   0  121.39    9.90
   0  14   0  125.49   13.50
   0  14   0  118.79   13.10
   0  14   0  135.19   10.70
   0  14   0  124.39   22.60
   0  14   0  131.19   12.10
   2 -14   0   53.19   10.40
  -2 -14   0   46.20   10.80
   2 -14   0   49.99   10.70
  -2 -14   0   40.80   12.00
  -2 -14   0   42.90   11.10
  -2 -14   0   42.40    7.00
   2 -14   0   51.69   12.80
   2 -14   0   58.09    7.30
  -2 -14   0   35.70   10.30
   2 -14   0   59.69   12.70
   2  14   0   39.40   10.20
  -2  14   0   50.49    7.20
   2  14   0   68.29   12.20
   2  14   0   42.10    8.60
  -2  14   0   33.80   11.20
   2  14   0   37.40    7.30
  -2  14   0   59.09   12.00
  -2  14   0   34.80    8.30
  -2  14   0   11.40   21.30
   2  14   0   37.10   21.70
   4 -14   0   58.79    7.90
   4 -14   0   63.89   12.10
  -4 -14   0   49.70   12.60
  -4 -14   0   77.09   10.40
  -4 -14   0   58.49    7.40
  -4 -14   0   75.79   11.00
   4 -14   0   66.79   12.50
  -4 -14   0   62.69    9.80
   4 -14   0   60.29   13.50
  -4  14   0   79.49   11.70
   4  14   0   70.19   12.90
   4  14   0   68.89    8.10
  -4  14   0   56.99    7.50
   4  14   0   53.29    9.60
   4  14   0   43.30    9.10
  -4  14   0   71.69    9.30
   4  14   0   67.19   25.90
   6 -14   0  536.45   30.50
   6 -14   0  566.84   26.40
  -6 -14   0  595.84   28.40
  -6 -14   0  551.54   25.90
  -6 -14   0  581.34   29.00
  -6 -14   0  536.25   27.70
  -6 -14   0  506.25   29.60
   6 -14   0  578.24   29.50
   6 -14   0  546.55   29.50
   6  14   0  593.14   29.90
   6  14   0  566.64   26.20
  -6  14   0  548.95   26.90
  -6  14   0  570.84   31.30
  -6  14   0  568.74   28.80
   6  14   0  605.24   27.40
  -6  14   0  595.54   39.60
   8 -14   0    3.50   15.50
   8 -14   0    8.80   12.30
  -8 -14   0    5.80   11.00
  -8 -14   0   15.60   10.90
   8 -14   0    4.40   13.90
   8 -14   0   14.80   14.10
   8 -14   0   13.90    9.20
  -8  14   0   12.50    7.60
   8  14   0   -0.90    8.20
  -8  14   0   -1.70   23.60
  -8  14   0    6.40   13.50
  -8  14   0   20.60   13.50
   8  14   0   15.20   23.00
   8  14   0   11.70   10.20
 -10 -14   0   64.89    8.00
 -10 -14   0   54.19   13.70
  10 -14   0   53.09   17.90
  10 -14   0   36.00    9.30
 -10 -14   0   51.79    9.50
 -10 -14   0   36.10   11.60
  10 -14   0   46.30   15.90
  10 -14   0   83.49   15.10
 -10 -14   0   63.19   12.10
  10 -14   0   58.29   16.00
  10  14   0   43.50    7.00
 -10  14   0   35.20   12.70
 -10  14   0   42.70    8.30
 -10  14   0   54.69    9.50
  10  14   0   56.59   10.70
  10  14   0   44.50   13.30
  10  14   0   54.79    9.40
 -10  14   0   49.99   17.30
  10  14   0   44.40   25.30
  12 -14   0  134.99   18.00
  12 -14   0  176.48   14.50
  12 -14   0  139.09   21.10
 -12 -14   0  169.98   19.40
 -12 -14   0  137.09   13.80
 -12 -14   0  152.48   12.10
 -12 -14   0  121.29   14.70
  12 -14   0  146.09   13.80
  12 -14   0  143.79   18.40
  12 -14   0  142.79   21.80
  12  14   0  138.29   16.60
 -12  14   0  129.29   13.80
 -12  14   0  128.19   19.90
  12  14   0  127.89   14.60
  12  14   0  162.18   15.80
  12  14   0  146.99   13.20
 -12  14   0  148.69   14.00
  12  14   0  161.28   31.50
  14 -14   0   52.89   18.50
 -14 -14   0   70.19   10.00
  14 -14   0   57.39   17.20
  14 -14   0   83.59   12.10
 -14 -14   0   62.39   15.90
  14 -14   0   70.79   23.60
 -14 -14   0   51.49    9.60
 -14 -14   0   77.89   14.10
  14 -14   0   66.19   10.20
 -14 -14   0   69.59   14.20
  14 -14   0   74.79   22.40
  14  14   0   65.39   13.90
  14  14   0   45.70    9.80
 -14  14   0   73.99    9.90
 -14  14   0   83.19   15.80
  14  14   0   66.19   16.20
  14  14   0   53.59    9.90
 -14  14   0   67.59   10.90
 -16 -14   0   38.90   10.10
  16 -14   0   29.60   19.10
  16 -14   0   63.49   20.30
  16 -14   0   23.70   24.60
 -16 -14   0   30.40   15.10
 -16 -14   0   39.40   16.40
 -16 -14   0   47.70   14.80
  16 -14   0   59.39   12.70
 -16 -14   0   41.70    9.10
  16  14   0   40.30   10.40
  16  14   0   45.70   10.20
 -16  14   0   47.00   12.30
  16  14   0   16.70   16.00
 -16  14   0   44.70   16.50
  -1 -15   0   43.10   12.20
   1 -15   0   31.90   14.80
   1 -15   0   28.40    7.70
  -1 -15   0   37.60   12.90
   1 -15   0   36.10   13.90
   1 -15   0   33.20   12.50
  -1 -15   0   43.20   12.50
  -1 -15   0   46.90    7.80
   1 -15   0   43.20   11.80
   1  15   0   39.90    7.90
  -1  15   0   33.20   14.10
   1  15   0   30.60   11.70
   1  15   0    5.40   25.70
  -1  15   0   40.80   12.90
  -1  15   0   13.20   26.10
  -1  15   0   42.70    8.20
  -1  15   0   46.00    9.90
   1  15   0   40.20   14.60
  -3 -15   0   11.40   12.80
   3 -15   0   -1.50   12.40
  -3 -15   0    4.40    7.20
  -3 -15   0    1.60   13.10
   3 -15   0   -5.40   12.90
   3 -15   0   22.40   13.00
   3 -15   0    9.10   14.20
  -3 -15   0   19.00   11.80
   3 -15   0    6.70    7.60
  -3 -15   0   -2.60   12.30
  -3  15   0   10.30   13.30
   3  15   0   -0.10    7.60
   3  15   0   14.20   14.30
  -3  15   0   13.70   13.80
  -3  15   0   21.70   26.60
   3  15   0    0.10    9.40
  -3  15   0   -0.60    9.40
  -3  15   0   -0.50    7.40
   3  15   0    9.10   12.60
   5 -15   0   27.10   13.10
   5 -15   0   22.60   13.80
  -5 -15   0   36.40   11.40
   5 -15   0   28.60   16.70
  -5 -15   0   15.90   14.10
  -5 -15   0   26.20    7.50
  -5 -15   0   29.80   12.10
  -5 -15   0   29.80   11.60
   5 -15   0   27.90    8.60
   5 -15   0   36.40   15.60
  -5  15   0   39.80    9.60
   5  15   0   24.00   10.20
   5  15   0   25.20   10.80
  -5  15   0   27.30   15.10
   5  15   0   35.10   14.60
   5  15   0   48.10    8.70
  -5  15   0   35.20   14.50
  -5  15   0   30.30    8.10
  -7 -15   0   42.80   10.20
   7 -15   0   33.20   16.40
   7 -15   0   42.70   17.40
  -7 -15   0   38.00    8.20
  -7 -15   0   48.00   14.70
   7 -15   0   50.39    9.40
  -7 -15   0   66.29   12.70
  -7 -15   0   46.30   12.50
   7 -15   0   55.89   14.80
  -7  15   0   52.79    8.50
   7  15   0   28.90   10.50
   7  15   0   63.89   32.60
   7  15   0   52.19    9.00
  -7  15   0   53.39   15.50
  -7  15   0   55.79   15.90
   7  15   0   48.90   11.10
  -7  15   0   46.20    9.90
  -9 -15   0  143.29   14.70
  -9 -15   0  112.29   12.10
  -9 -15   0  113.79   14.60
   9 -15   0  136.19   17.60
  -9 -15   0  120.19   13.20
   9 -15   0  125.69   17.10
  -9 -15   0  172.78   19.70
   9 -15   0  130.39   20.20
   9 -15   0  127.89   14.20
   9 -15   0  116.49   20.40
   9  15   0  164.88   18.60
   9  15   0  156.08   16.20
   9  15   0  132.99   13.00
   9  15   0   89.59   29.90
  -9  15   0  126.49   11.80
  -9  15   0  142.89   14.70
  -9  15   0  134.79   18.00
  -9  15   0  140.39   18.40
 -11 -15   0   41.70    8.90
 -11 -15   0   35.40   14.10
  11 -15   0   69.89   17.70
  11 -15   0   51.39   21.70
  11 -15   0   37.10   11.50
 -11 -15   0   63.29   14.00
  11 -15   0   60.19   18.90
 -11 -15   0   60.69   15.70
  11 -15   0   37.90   11.20
 -11 -15   0   54.59   11.20
  11  15   0   70.19   12.90
 -11  15   0   49.10   12.10
  11  15   0   33.10   10.80
 -11  15   0   69.89   16.00
  11  15   0   40.00    9.70
  11  15   0   11.50   35.10
  11  15   0   30.80   14.90
 -11  15   0   42.80    9.90
  13 -15   0  230.98   28.90
 -13 -15   0  293.47   24.90
  13 -15   0  302.27   20.10
 -13 -15   0  290.67   19.80
 -13 -15   0  251.17   23.50
 -13 -15   0  299.17   17.20
 -13 -15   0  234.98   22.30
  13 -15   0  256.97   26.00
  13 -15   0  256.47   29.20
  13  15   0  289.07   24.90
  13  15   0  293.77   21.70
  13  15   0  274.77   18.50
  13  15   0  287.97   19.60
 -13  15   0  237.08   24.60
   0 -16   0  148.79   13.40
   0 -16   0  165.08   19.20
   0 -16   0  181.78   18.20
   0 -16   0  145.59   16.90
   0  16   0  162.28   13.80
   0  16   0  130.69   16.60
   0  16   0  136.99   18.40
   0  16   0  134.69   15.80
   2 -16   0  101.59   16.50
  -2 -16   0  119.59   17.70
  -2 -16   0  117.69   15.70
   2 -16   0  129.89   18.60
   2 -16   0  125.69   13.20
   2 -16   0   96.89   18.00
  -2 -16   0  100.09   16.40
  -2 -16   0   92.29   15.60
  -2 -16   0  142.99   14.30
  -2  16   0  118.49   11.20
   2  16   0  103.59   13.80
   2  16   0  128.99   13.40
  -2  16   0  109.69   17.10
   2  16   0  146.19   13.50
  -2  16   0  111.69   18.30
   2  16   0  123.69   18.90
  -2  16   0   99.39   12.80
   4 -16   0   16.90   16.80
  -4 -16   0   12.60   14.60
   4 -16   0   29.50    9.60
  -4 -16   0   36.10   14.30
   4 -16   0   32.70   17.40
  -4 -16   0   38.50   16.20
  -4 -16   0   23.30   14.20
  -4 -16   0   21.00    8.80
   4 -16   0   23.30   15.50
   4  16   0   30.70    9.60
  -4  16   0   39.30   11.40
  -4  16   0   33.30   17.40
  -4  16   0   18.10   16.90
   4  16   0   34.50   11.80
   4  16   0   26.60   13.20
  -4  16   0   38.10    9.50
  -6 -16   0   14.00   13.90
  -6 -16   0   10.40   11.70
   6 -16   0    7.50   16.20
  -6 -16   0    8.60   16.20
  -6 -16   0    0.00    9.70
   6 -16   0   -3.10   20.80
  -6 -16   0   10.90   14.50
   6 -16   0    1.30   18.00
   6 -16   0    6.20    9.80
   6  16   0   11.00   38.40
  -6  16   0   12.10   27.30
  -6  16   0    3.50   10.40
   6  16   0    4.10    9.30
   6  16   0    4.70   11.80
  -6  16   0    4.00   11.20
  -6  16   0    0.60   17.20
   6  16   0    7.30   11.90
   8 -16   0   48.40   22.50
  -8 -16   0   29.00   13.30
  -8 -16   0   22.10    9.00
   8 -16   0   19.90   12.40
   8 -16   0   45.10   17.90
  -8 -16   0   47.20   14.40
  -8 -16   0   34.10   16.20
  -8 -16   0   25.30   16.70
   8  16   0  -13.30   39.80
   8  16   0   40.50   12.50
  -8  16   0   27.50   18.20
   8  16   0   39.00   12.90
   8  16   0   32.00   10.10
  -8  16   0   38.50   13.10
  -8  16   0   29.60   20.40
 -30   0   1   23.00   17.70
 -30   0   1   20.90   14.30
 -30   0   1   21.00   16.50
 -30   0   1   25.90   12.90
  30   0  -1   35.90   19.50
  30   0  -1   19.90   18.00
  30   0  -1   35.60   13.40
  30   0  -1   10.60   19.50
 -30   0   1   24.60    9.60
  30   0  -1   15.90   12.00
 -28   0   1   -1.10   10.40
 -28   0   1    9.20   14.30
 -28   0   1    8.70    8.00
 -28   0   1   13.70   12.40
 -28   0   1    7.90   14.10
  28   0  -1    6.30    9.50
 -28   0   1   -2.70   29.60
  28   0  -1    6.20   14.90
  28   0  -1   17.50   18.70
  28   0  -1    4.40   11.00
 -26   0   1    6.80    6.50
  26   0  -1    4.40    8.80
  26   0  -1   26.50   13.90
 -26   0   1    1.70   12.20
 -26   0   1   12.60    9.10
  26   0  -1    4.90   12.50
 -26   0   1    2.10   15.10
  26   0  -1   12.00    8.30
 -26   0   1    2.00   11.40
  26   0  -1   17.00   14.10
  24   0  -1   24.10   10.10
 -24   0   1   17.50    5.90
  24   0  -1   26.50   11.80
 -24   0   1   31.10    8.00
 -24   0   1   24.40   10.20
  24   0  -1   34.50    7.00
 -24   0   1   20.30   11.00
 -24   0   1   37.30    8.40
 -24   0   1   44.30   12.80
 -24   0   1   31.30   10.00
  24   0  -1   24.50   11.30
  24   0  -1   32.30    7.90
  22   0  -1  295.97   15.90
  22   0  -1  320.57   18.70
 -22   0   1  301.67   16.60
 -22   0   1  300.97   19.50
  22   0  -1  287.07   19.20
  22   0  -1  298.27   19.00
 -22   0   1  317.57   18.70
  22   0  -1  312.67   19.20
  22   0  -1  341.27   18.60
 -22   0   1  301.97   17.40
  22   0  -1  329.67   15.70
 -22   0   1  341.17   15.60
  20   0  -1   64.59    9.70
  20   0  -1   53.49    9.10
  20   0  -1   75.59   15.70
 -20   0   1   93.59    7.00
 -20   0   1   73.39    5.30
 -20   0   1   70.79    7.80
  20   0  -1   81.49    7.40
 -20   0   1   83.49    9.10
 -20   0   1   87.59   10.00
 -20   0   1   85.19    8.30
  20   0  -1   69.29    5.10
 -20   0   1   76.59    4.30
  20   0  -1   63.09    9.40
  20   0  -1   93.79   10.40
  20   0  -1   74.59    7.70
  20   0  -1   77.49    9.70
 -20   0   1   75.89    7.10
 -20   0   1   87.69   15.60
 -18   0   1   34.80    3.60
  18   0  -1   37.10    3.10
  18   0  -1   41.70    7.70
 -18   0   1   45.20    7.00
 -18   0   1   42.70    4.40
  18   0  -1   37.40    7.70
 -18   0   1   40.80    6.00
  18   0  -1   30.80    6.00
  18   0  -1   36.80   12.40
  18   0  -1   37.40    4.40
 -18   0   1   45.70    5.90
 -18   0   1   39.90    3.10
  18   0  -1   52.89    5.60
 -18   0   1   42.60    3.70
  18   0  -1   42.00    6.80
  18   0  -1   49.10    8.20
 -18   0   1   40.00    5.60
 -18   0   1   36.50    5.00
  16   0  -1 1155.58   49.50
 -16   0   1 1100.69   47.60
  16   0  -1 1110.19   47.50
  16   0  -1 1073.89   47.10
  16   0  -1 1076.69   48.30
 -16   0   1 1140.19   46.70
 -16   0   1 1211.38   47.50
 -16   0   1 1100.99   48.20
 -16   0   1 1091.99   47.20
 -16   0   1 1119.09   47.40
  16   0  -1 1140.89   48.30
  16   0  -1 1094.79   48.10
  16   0  -1 1187.58   48.30
  16   0  -1 1135.29   46.40
 -16   0   1 1143.69   46.50
 -16   0   1 1191.48   48.40
 -14   0   1  116.29    5.70
  14   0  -1  116.89    8.70
  14   0  -1  125.09    8.00
  14   0  -1  102.39    6.10
  14   0  -1  103.29    7.00
  14   0  -1  110.39    6.00
 -14   0   1  110.19    7.10
  14   0  -1  120.49   11.70
 -14   0   1  105.99    7.10
 -14   0   1  115.89    5.20
  14   0  -1  121.49    5.20
 -14   0   1  111.79    7.20
 -14   0   1  121.79    5.90
 -14   0   1  110.79    8.00
 -14   0   1  105.69    6.70
  14   0  -1  105.29    6.90
  14   0  -1  111.09    8.50
  12   0  -1   78.29    6.10
  12   0  -1   74.19    7.60
  12   0  -1   66.59    4.40
 -12   0   1   72.69    6.20
 -12   0   1   85.09    5.40
  12   0  -1   79.89    6.50
 -12   0   1   86.29    4.80
 -12   0   1   89.19    5.30
  12   0  -1   69.99    6.40
  12   0  -1   78.99    6.50
 -12   0   1   63.29    6.10
  12   0  -1   73.89    4.80
  12   0  -1   83.49    3.60
 -12   0   1   77.09    4.60
  12   0  -1   66.79    5.10
 -12   0   1   78.69    4.90
  12   0  -1   75.19    4.40
  12   0  -1   69.69    6.00
 -12   0   1   69.59    4.00
  10   0  -1  893.11   39.50
  10   0  -1  947.41   39.20
  10   0  -1  921.91   38.90
 -10   0   1  952.90   39.30
 -10   0   1  921.21   39.30
  10   0  -1  892.11   40.10
 -10   0   1  962.40   39.90
  10   0  -1  967.00   39.90
 -10   0   1  966.50   39.20
  10   0  -1  933.21   39.30
 -10   0   1  960.80   40.00
  10   0  -1  963.70   39.40
 -10   0   1  971.30   38.90
  10   0  -1  954.00   39.50
  10   0  -1  947.21   39.90
  10   0  -1  978.30   39.90
  10   0  -1  949.40   39.20
 -10   0   1  946.51   39.90
 -10   0   1  944.41   39.10
  10   0  -1  977.90   39.90
   8   0  -1 7400.46  313.67
   8   0  -1 8221.18  313.27
  -8   0   1 7525.35  313.57
   8   0  -1 7470.15  313.87
   8   0  -1 7552.64  313.87
  -8   0   1 7775.02  313.97
  -8   0   1 7670.13  313.47
   8   0  -1 7583.84  313.97
   8   0  -1 7878.51  313.57
  -8   0   1 7753.82  313.57
  -8   0   1 8332.97  313.27
   8   0  -1 7593.64  313.87
   8   0  -1 7353.46  313.47
   8   0  -1 7441.56  314.07
  -8   0   1 7601.54  313.97
   8   0  -1 7335.47  313.37
  -8   0   1 7762.22  313.77
  -6   0   1 1810.22   74.29
   6   0  -1 1777.32   74.39
  -6   0   1 1892.31   74.49
  -6   0   1 1776.42   74.69
   6   0  -1 1773.32   74.39
  -6   0   1 1807.62   74.79
   6   0  -1 1826.92   74.49
  -6   0   1 1853.21   74.79
   6   0  -1 1797.72   74.49
   6   0  -1 1833.82   74.79
  -6   0   1 1865.41   74.79
   6   0  -1 1780.92   74.79
  -6   0   1 1754.42   74.69
   6   0  -1 1809.82   74.89
  -6   0   1 1876.61   74.39
  -6   0   1 1794.42   74.59
  -6   0   1 1858.01   74.49
   6   0  -1 1852.51   74.39
  -6   0   1 1824.02   74.39
  -6   0   1 1864.81   74.49
   6   0  -1 1765.52   74.29
  -6   0   1 1806.92   74.79
   6   0  -1 1837.52   74.79
  -6   0   1 1798.72   74.49
   6   0  -1 1798.42   74.79
   6   0  -1 1838.32   74.69
   6   0  -1 1780.42   74.59
  -6   0   1 1819.72   74.59
   6   0  -1 1766.32   74.39
  -4   0   1   83.99    3.70
   4   0  -1   77.59    4.10
   4   0  -1   93.29    4.20
  -4   0   1   87.39    4.10
  -4   0   1   81.69    3.70
  -4   0   1   84.39    3.70
   4   0  -1   84.19    3.80
  -4   0   1   82.29    3.70
  -4   0   1   81.69    4.00
  -4   0   1   88.89    4.10
   4   0  -1   74.19    3.70
  -4   0   1   88.09    3.60
   4   0  -1   81.39    3.50
  -4   0   1   83.99    4.00
   4   0  -1   81.19    4.50
   4   0  -1   81.99    3.60
   4   0  -1   91.09    3.80
   4   0  -1   81.29    4.00
  -4   0   1   86.09    3.50
  -4   0   1   73.69    4.30
   4   0  -1   78.79    3.50
   4   0  -1   80.19    3.90
   4   0  -1   87.59    3.70
   4   0  -1   77.89    4.00
  -4   0   1   81.39    3.90
  -4   0   1   87.19    3.90
  -4   0   1   87.69    4.50
  -2   0   1 1907.91   74.69
  -2   0   1 1669.23   74.59
  -2   0   1 1898.91   74.79
  -2   0   1 1806.82   74.69
  -2   0   1 1832.52   74.59
  -2   0  -1   62.89    3.00
   2   0   1   61.09    3.00
  -2   0  -1   65.29    2.90
   2   0   1   61.59    2.90
  -2   0  -1   65.89    2.80
  -2   0  -1   68.49    2.70
   2   0   1   51.99    3.00
   2   0   1   63.39    2.80
   2   0   1   55.09    2.90
  -2   0  -1   64.79    3.00
  -2   0  -1   65.99    2.80
  -2   0  -1   63.59    2.80
   2   0   1   62.49    2.90
   2   0   1   66.39    2.80
  -2   0  -1   61.69    2.90
   4   0   1   12.60    1.30
   4   0   1   15.50    1.60
  -4   0  -1   16.60    1.80
   4   0   1   16.60    1.50
  -4   0  -1   20.00    1.50
  -4   0  -1   16.90    2.00
   4   0   1   16.90    2.10
  -4   0  -1   16.50    1.20
   4   0   1   17.00    1.60
   4   0   1   15.40    0.90
  -4   0  -1   17.00    0.80
  -4   0  -1   17.10    1.70
  -4   0  -1   18.80    1.50
  -4   0  -1   12.10    1.40
   4   0   1   15.20    1.80
  -4   0  -1   12.80    1.60
   4   0   1   14.90    1.80
  -4   0  -1   17.40    2.20
  -4   0  -1   13.60    1.60
   4   0   1   19.20    1.20
  -4   0  -1   18.20    1.90
   4   0   1   17.70    1.70
  -4   0  -1   15.70    1.00
  -4   0  -1   14.80    1.90
   4   0   1   16.80    1.80
  -4   0  -1   16.20    1.70
   4   0   1   19.50    1.90
  -6   0  -1 1742.83   71.99
  -6   0  -1 1844.52   71.79
   6   0   1 1761.62   72.09
  -6   0  -1 1773.12   71.89
  -6   0  -1 1794.12   72.39
  -6   0  -1 1775.12   71.59
   6   0   1 1559.54   71.99
  -6   0  -1 1859.71   72.39
   6   0   1 1583.64   71.69
   6   0   1 1719.83   72.19
   6   0   1 1740.23   71.99
  -6   0  -1 1743.73   72.19
   6   0   1 1731.43   72.29
  -6   0  -1 1768.82   71.89
   6   0   1 1790.02   72.19
  -6   0  -1 1795.72   71.69
   6   0   1 1854.21   72.09
   6   0   1 1526.25   71.99
  -6   0  -1 1788.72   71.99
  -6   0  -1 1743.33   71.99
   6   0   1 1711.53   71.99
   6   0   1 1796.12   71.69
  -6   0  -1 1740.33   71.59
  -6   0  -1 1779.52   71.99
  -6   0  -1 1799.32   72.29
   6   0   1 1782.92   71.99
   6   0   1 1753.12   71.89
   8   0   1   96.89    4.70
   8   0   1  105.09    5.40
  -8   0  -1   92.69    4.90
   8   0   1   97.49    4.20
   8   0   1   89.59    4.90
  -8   0  -1  100.09    4.80
   8   0   1   88.49    5.40
  -8   0  -1   92.39    4.60
   8   0   1   98.19    5.70
  -8   0  -1   93.99    4.20
   8   0   1   89.69    4.10
  -8   0  -1   89.09    5.10
  -8   0  -1   98.09    4.20
  -8   0  -1   94.39    5.40
  -8   0  -1   93.19    5.40
   8   0   1   91.09    5.70
   8   0   1   87.49    5.70
   8   0   1   98.09    5.80
  -8   0  -1   91.99    4.10
   8   0   1   89.59    5.50
 -10   0  -1   45.40    4.10
 -10   0  -1   45.30    2.50
  10   0   1   37.80    4.50
  10   0   1   43.10    3.70
 -10   0  -1   48.70    4.50
  10   0   1   39.60    3.20
  10   0   1   43.40    4.30
 -10   0  -1   34.80    3.60
 -10   0  -1   37.90    3.90
 -10   0  -1   42.80    3.30
  10   0   1   42.80    4.80
 -10   0  -1   37.10    2.70
 -10   0  -1   37.10    2.60
  10   0   1   40.70    2.60
 -10   0  -1   45.70    4.30
  10   0   1   52.19    4.10
  10   0   1   48.50    4.50
  10   0   1   35.40    4.40
 -10   0  -1   39.20    3.10
  10   0   1   41.10    4.40
  10   0   1   39.90    2.30
  12   0   1    7.10    4.30
  12   0   1    5.80    3.50
 -12   0  -1    0.40    3.50
 -12   0  -1    7.30    1.60
 -12   0  -1   10.50    3.70
 -12   0  -1    8.30    2.90
 -12   0  -1    4.90    3.40
  12   0   1    6.80    3.80
  12   0   1    2.50    2.90
  12   0   1    3.00    4.00
  12   0   1    4.10    5.20
  12   0   1   11.30    1.30
  12   0   1    1.90    3.60
 -12   0  -1    7.00    1.20
 -12   0  -1    3.40    3.00
  12   0   1    5.50    2.40
 -14   0  -1   -0.70    3.30
  14   0   1    2.60    3.40
 -14   0  -1    2.10    2.50
  14   0   1   -1.30    3.30
 -14   0  -1    6.20    1.90
  14   0   1    3.70    5.90
  14   0   1    0.20    4.60
 -14   0  -1    2.50    4.40
  14   0   1    1.50    2.90
 -14   0  -1    1.90    3.70
  14   0   1    1.90    5.00
 -14   0  -1   -0.20    2.10
 -14   0  -1   -1.80    4.40
  14   0   1   -4.60    4.90
  14   0   1   -5.10    6.60
  14   0   1   -5.50    5.00
 -14   0  -1    2.30    3.30
 -14   0  -1   -1.00    1.60
  14   0   1    0.90    1.40
 -16   0  -1    2.20    2.60
 -16   0  -1    5.10    3.10
 -16   0  -1    6.80    4.40
  16   0   1   -0.40    6.30
 -16   0  -1    2.30    4.10
  16   0   1    4.60    4.50
  16   0   1   -0.70    5.80
 -16   0  -1    2.10    5.30
  16   0   1    4.00    5.30
  16   0   1    4.30    3.40
  16   0   1    1.10    6.10
 -16   0  -1    2.10    1.60
  16   0   1    5.00    1.80
 -16   0  -1    6.60    5.40
  16   0   1    1.20    4.00
 -16   0  -1    1.80    5.70
  16   0   1    3.60    8.90
 -16   0  -1    3.50    2.30
 -18   0  -1    4.20    4.80
 -18   0  -1    4.80    2.70
  18   0   1    2.10    1.90
 -18   0  -1    2.00    3.40
  18   0   1   -2.90   11.50
  18   0   1    7.00    4.90
  18   0   1    4.40    7.50
 -18   0  -1    4.80    3.00
 -18   0  -1    4.20    5.00
  18   0   1    0.50    7.20
  18   0   1    7.80    7.20
  18   0   1    4.50    4.80
 -18   0  -1    9.10    6.70
 -18   0  -1    6.10    6.40
 -18   0  -1   -0.80    6.40
 -18   0  -1    3.00    1.80
 -18   0  -1    6.10    4.90
  18   0   1    8.00    7.00
  18   0   1   -2.40    4.20
  20   0   1  360.86   19.90
  20   0   1  328.87   24.70
 -20   0  -1  314.57   14.00
  20   0   1  327.27   16.30
 -20   0  -1  320.37   14.10
 -20   0  -1  333.97   15.40
 -20   0  -1  316.17   16.80
  20   0   1  322.87   13.80
  20   0   1  347.77   18.60
 -20   0  -1  316.57   13.70
 -20   0  -1  354.26   17.90
 -20   0  -1  350.76   18.00
 -20   0  -1  340.57   16.40
 -20   0  -1  266.97   17.60
 -20   0  -1  324.87   18.50
  20   0   1  309.87   15.90
  20   0   1  278.47   18.20
 -22   0  -1    7.10    9.40
 -22   0  -1   -1.00    8.80
  22   0   1   -3.60    9.40
  22   0   1    7.80    6.40
  22   0   1   20.70   17.50
 -22   0  -1   -7.20   17.50
  22   0   1    5.00    6.10
  22   0   1   -1.40   10.20
 -22   0  -1   -3.20    6.50
 -22   0  -1    1.90    8.70
 -22   0  -1   -0.50    4.90
  22   0   1   -4.20    9.30
 -22   0  -1    6.80    9.90
 -22   0  -1    0.40    7.00
  24   0   1  284.17   20.20
 -24   0  -1  271.27   17.60
  24   0   1  279.97   16.80
 -24   0  -1  288.57   18.20
 -24   0  -1  290.37   19.50
  24   0   1  267.27   16.60
 -24   0  -1  264.07   20.10
 -24   0  -1  332.47   15.60
 -24   0  -1  337.57   20.10
 -24   0  -1  264.07   19.70
  24   0   1  287.97   22.10
  26   0   1    3.70    8.90
  26   0   1   -1.50    9.60
 -26   0  -1   -1.70    9.70
  26   0   1   -0.50    9.00
 -26   0  -1    3.50   11.50
 -26   0  -1    4.40    9.40
  26   0   1    7.70   13.50
 -26   0  -1   -5.40    6.80
 -26   0  -1   11.40   14.80
 -26   0  -1  -11.50   12.10
  26   0   1   -3.10   14.00
  28   0   1   16.30   10.70
  28   0   1   19.90   12.10
  28   0   1    1.30   15.50
 -28   0  -1    0.30   10.90
 -28   0  -1    3.40   14.30
 -28   0  -1    0.10   12.20
  28   0   1    8.70   17.20
  28   0   1    3.40   11.10
 -28   0  -1    5.90   11.70
 -28   0  -1    3.60    8.20
 -30   0  -1   41.00   14.90
 -30   0  -1   38.40   10.30
 -30   0  -1   26.70   17.60
  30   0   1   42.90   17.90
  30   0   1   34.60   13.20
  30   0   1   34.80   13.60
  30   0   1   14.10   20.30
 -30   0  -1   29.60   16.30
 -30   0  -1   55.49   15.60
 -29  -1   1  129.19   14.50
 -29  -1   1   78.29   17.00
  29  -1  -1   85.89   21.70
 -29  -1   1  123.59   13.80
  29  -1  -1  112.29   13.20
  29  -1  -1  120.59   18.00
 -29  -1   1  112.59   16.90
  29  -1  -1   98.79   18.90
  29  -1  -1  110.29   13.60
 -29  -1   1  138.99   13.90
  29   1  -1  134.99   19.40
  29   1  -1  104.49   12.60
  29   1  -1  119.99   18.20
 -29   1   1  124.79   17.70
 -29   1   1  132.69   14.60
 -29   1   1  138.39   18.30
 -29   1   1   74.79   22.20
  29   1  -1   96.19   20.10
 -29   1   1  147.49   13.30
  29   1  -1  131.09   14.00
  27  -1  -1  104.39   16.90
 -27  -1   1  107.69   13.10
  27  -1  -1   85.59   15.20
 -27  -1   1  126.79   16.70
  27   1  -1  103.59   15.70
 -27   1   1   72.29   17.30
 -27   1   1   77.39   13.10
  27   1  -1  122.69   16.60
 -25  -1   1   44.30    9.10
 -25  -1   1   28.90    6.70
 -25  -1   1   43.50   10.10
  25  -1  -1   33.60   12.30
 -25  -1   1   40.30   13.50
 -25  -1   1   27.80   11.10
  25  -1  -1   24.10   10.90
  25  -1  -1   33.10    8.90
  25  -1  -1   29.70    8.40
  25  -1  -1   42.90   12.20
  25  -1  -1   28.00   14.90
 -25  -1   1   45.30    8.70
 -25  -1   1   25.90   11.90
  25   1  -1   44.30   12.20
  25   1  -1   33.20   12.40
  25   1  -1   36.00   13.20
 -25   1   1   35.40   12.20
 -25   1   1   22.80   14.00
 -25   1   1   49.20    9.50
 -25   1   1   35.80    6.70
 -25   1   1   50.39   11.40
 -25   1   1   22.30    8.80
  25   1  -1   27.60    7.60
 -25   1   1   44.70    6.80
  25   1  -1   48.50    9.30
 -23  -1   1  153.48   12.50
 -23  -1   1   99.39   11.50
  23  -1  -1  107.49   12.90
 -23  -1   1  115.79    6.90
 -23  -1   1  138.69    9.20
 -23  -1   1  157.08   14.90
 -23  -1   1  131.99   10.60
  23  -1  -1  124.59   10.50
 -23  -1   1  115.89   12.60
  23  -1  -1  149.59   11.40
  23  -1  -1  119.59   13.30
  23  -1  -1  130.39   14.10
  23  -1  -1  102.99   11.90
  23   1  -1  115.79   10.00
 -23   1   1  106.99   11.90
  23   1  -1  134.79   13.30
 -23   1   1  115.99   13.10
 -23   1   1  124.39   11.60
 -23   1   1  116.49   13.90
  23   1  -1  100.79   12.20
 -23   1   1  111.79    9.10
  23   1  -1  119.99   11.00
  23   1  -1   90.29   12.50
  23   1  -1  140.99   15.80
 -23   1   1  113.79    7.10
 -23   1   1  155.68   14.30
  21  -1  -1  396.26   19.80
 -21  -1   1  421.86   17.20
 -21  -1   1  414.66   18.60
 -21  -1   1  367.36   27.20
 -21  -1   1  392.86   19.90
 -21  -1   1  395.36   21.50
 -21  -1   1  397.36   21.30
 -21  -1   1  364.06   18.90
  21  -1  -1  393.06   21.00
  21  -1  -1  389.86   18.80
 -21  -1   1  393.36   19.60
 -21  -1   1  442.06   19.50
  21  -1  -1  383.76   21.60
  21  -1  -1  366.56   18.80
  21   1  -1  404.06   27.80
  21   1  -1  404.46   20.80
 -21   1   1  386.96   19.60
 -21   1   1  363.16   23.50
  21   1  -1  410.06   21.60
  21   1  -1  422.36   21.60
 -21   1   1  393.26   21.10
  21   1  -1  392.66   18.30
 -21   1   1  390.06   19.70
 -21   1   1  414.56   18.60
 -21   1   1  403.66   17.40
  21   1  -1  418.06   21.40
  21   1  -1  408.96   19.40
  21   1  -1  416.96   19.90
  21   1  -1  419.56   18.70
 -21   1   1  397.66   20.60
 -19  -1   1   15.30    2.90
  19  -1  -1   15.50    4.60
  19  -1  -1   15.70    7.80
 -19  -1   1    8.90    5.90
 -19  -1   1   11.30   12.90
  19  -1  -1   20.20    7.10
 -19  -1   1   15.10    7.60
  19  -1  -1   16.70    5.50
  19  -1  -1   18.70    7.50
 -19  -1   1   20.00    6.70
 -19  -1   1   13.70    4.90
  19  -1  -1    3.00    7.60
  19  -1  -1   13.60    7.90
 -19  -1   1   13.80    4.10
  19   1  -1   18.50    6.80
  19   1  -1   16.00    7.40
  19   1  -1   13.90    6.70
  19   1  -1   21.70    7.50
 -19   1   1   15.60    5.50
  19   1  -1   18.20    2.90
  19   1  -1   17.00    8.00
 -19   1   1   22.20    3.00
  19   1  -1   -3.20   13.40
 -19   1   1   16.90    6.30
 -19   1   1   11.80    5.70
 -19   1   1   10.10    4.00
 -19   1   1   31.70    7.30
  19   1  -1   11.60    4.10
  19   1  -1   18.90    5.40
 -19   1   1   24.80    8.40
  17  -1  -1   69.29   12.70
 -17  -1   1   83.89    6.90
  17  -1  -1   70.79    7.20
  17  -1  -1   55.09    6.80
 -17  -1   1   81.49    5.70
 -17  -1   1   75.79    4.80
 -17  -1   1   74.59    8.30
 -17  -1   1   71.99    6.60
  17  -1  -1   71.59    8.50
 -17  -1   1   80.99    8.00
  17  -1  -1   68.99    6.80
  17  -1  -1   81.79    8.40
  17  -1  -1   61.79    6.10
 -17  -1   1   84.99   11.50
  17  -1  -1   93.89    9.50
 -17  -1   1   89.19    7.70
  17   1  -1   78.39    8.60
  17   1  -1   80.19    8.50
 -17   1   1   64.69    7.50
 -17   1   1   73.09    7.20
  17   1  -1   87.39    8.40
 -17   1   1   83.69    8.50
 -17   1   1   96.69    5.00
  17   1  -1   84.19    8.20
  17   1  -1   74.69    7.40
  17   1  -1   75.29    6.00
  17   1  -1   74.79   11.80
  17   1  -1   76.99    6.80
 -17   1   1   80.59    5.80
  17   1  -1   71.79    5.60
 -17   1   1   79.79    7.20
  15  -1  -1  315.97   16.40
  15  -1  -1  336.57   15.30
  15  -1  -1  346.47   16.50
 -15  -1   1  329.57   14.80
  15  -1  -1  346.97   16.60
  15  -1  -1  310.47   15.70
  15  -1  -1  338.77   15.70
  15  -1  -1  322.07   16.10
 -15  -1   1  345.67   16.40
  15  -1  -1  317.17   14.80
 -15  -1   1  318.37   14.70
 -15  -1   1  335.87   15.30
 -15  -1   1  337.77   15.30
 -15  -1   1  332.97   18.20
  15  -1  -1  301.67   18.30
 -15  -1   1  324.27   16.10
  15   1  -1  318.97   16.50
 -15   1   1  367.86   16.40
 -15   1   1  321.37   16.10
  15   1  -1  327.47   15.20
 -15   1   1  323.67   15.50
  15   1  -1  350.76   16.20
  15   1  -1  340.77   14.20
  15   1  -1  361.06   16.60
 -15   1   1  332.07   14.80
 -15   1   1  310.17   15.30
  15   1  -1  344.47   14.50
 -15   1   1  337.67   14.20
  15   1  -1  315.57   18.40
  15   1  -1  334.57   15.20
 -15   1   1  317.27   15.40
  15   1  -1  305.17   16.10
 -13  -1   1    2.60    2.60
  13  -1  -1    1.30    2.40
 -13  -1   1   -2.60    6.30
  13  -1  -1    0.70    2.10
  13  -1  -1    0.80    4.00
 -13  -1   1    3.80    4.60
  13  -1  -1    9.80    7.50
  13  -1  -1    8.60    5.40
 -13  -1   1    0.20    2.20
 -13  -1   1    1.70    2.60
  13  -1  -1    2.10    4.10
 -13  -1   1    5.40    3.20
  13  -1  -1    1.40    3.00
 -13  -1   1    3.00    4.00
 -13  -1   1    1.60    1.80
 -13  -1   1    2.80    3.20
  13  -1  -1    9.90    4.00
  13  -1  -1    3.30    4.50
 -13  -1   1    5.10    1.90
  13  -1  -1    4.20    4.50
 -13   1   1    9.00    2.90
  13   1  -1    0.10    4.70
 -13   1   1    5.20    3.60
  13   1  -1    4.20    1.50
  13   1  -1    3.60    3.00
  13   1  -1    2.60    4.40
  13   1  -1    5.50    1.90
  13   1  -1    5.20    6.70
  13   1  -1    3.40    2.00
  13   1  -1    1.00    2.90
 -13   1   1    6.40    3.50
 -13   1   1    1.40    4.10
 -13   1   1    5.40    5.20
  13   1  -1    5.60    4.80
 -13   1   1    2.80    2.20
  13   1  -1    4.10    4.00
  11  -1  -1   24.10    3.40
 -11  -1   1   27.80    5.50
  11  -1  -1   19.80    3.30
  11  -1  -1   27.10    2.90
  11  -1  -1   26.70    3.90
  11  -1  -1   18.70    4.10
 -11  -1   1   21.80    2.10
  11  -1  -1   23.50    3.80
 -11  -1   1   24.60    4.10
 -11  -1   1   22.70    3.00
 -11  -1   1   27.40    4.30
 -11  -1   1   21.60    2.40
 -11  -1   1   24.10    2.40
 -11  -1   1   24.70    2.60
  11  -1  -1   24.80    4.50
 -11  -1   1   20.30    3.00
  11  -1  -1   25.10    4.30
  11  -1  -1   28.10    5.60
  11   1  -1   39.50    4.00
  11   1  -1   23.70    2.60
  11   1  -1   27.20    2.60
  11   1  -1   22.40    1.90
 -11   1   1   19.20    2.10
 -11   1   1   19.50    4.20
 -11   1   1   29.50    2.70
  11   1  -1   21.90    3.90
 -11   1   1   17.80    3.20
  11   1  -1   21.30    2.20
 -11   1   1   25.30    4.10
  11   1  -1   21.60    3.00
 -11   1   1   21.60    3.50
  11   1  -1   26.80    5.60
  11   1  -1   26.00    4.30
 -11   1   1   23.80    3.30
  -9  -1   1  816.52   36.70
   9  -1  -1  891.11   36.70
   9  -1  -1  879.61   37.40
  -9  -1   1  886.01   36.70
   9  -1  -1  904.61   37.00
   9  -1  -1  902.41   36.70
  -9  -1   1  875.91   36.40
  -9  -1   1  899.61   37.20
   9  -1  -1  907.21   36.50
   9  -1  -1  877.11   36.50
   9  -1  -1  910.41   37.00
   9  -1  -1  908.71   36.80
   9  -1  -1  871.71   37.00
  -9  -1   1  882.71   36.40
  -9  -1   1  889.81   36.30
   9  -1  -1  894.61   36.60
  -9  -1   1  901.51   37.00
  -9  -1   1  868.31   37.00
  -9  -1   1  905.31   36.50
  -9  -1   1  888.61   36.40
   9  -1  -1  881.11   37.00
   9   1  -1  888.61   37.10
   9   1  -1  897.91   36.40
   9   1  -1  816.92   37.00
  -9   1   1  887.51   36.60
  -9   1   1  892.61   36.70
   9   1  -1  893.61   37.30
  -9   1   1  906.31   37.20
  -9   1   1  876.91   36.70
   9   1  -1  892.01   36.70
   9   1  -1  851.51   36.30
   9   1  -1  883.61   37.00
   9   1  -1  889.61   37.10
   9   1  -1  863.71   36.20
   9   1  -1  832.52   36.30
  -9   1   1  878.11   36.30
   9   1  -1  876.81   36.70
   9   1  -1  812.72   36.30
  -9   1   1  889.41   37.00
   7  -1  -1  621.54   25.90
   7  -1  -1  623.84   26.10
   7  -1  -1  654.03   25.80
  -7  -1   1  623.24   25.70
   7  -1  -1  568.04   26.00
  -7  -1   1  628.04   25.80
   7  -1  -1  640.14   26.40
   7  -1  -1  640.94   26.20
   7  -1  -1  624.14   25.90
  -7  -1   1  649.93   26.00
  -7  -1   1  664.73   25.70
  -7  -1   1  658.13   26.50
  -7  -1   1  644.94   25.80
  -7  -1   1  593.64   25.90
   7  -1  -1  654.53   26.60
  -7  -1   1  629.44   26.10
  -7  -1   1  647.34   26.50
  -7  -1   1  663.13   26.30
   7  -1  -1  599.04   26.10
   7  -1  -1  660.13   26.30
   7   1  -1  623.84   26.20
  -7   1   1  583.04   26.10
   7   1  -1  580.74   26.40
  -7   1   1  596.34   26.10
  -7   1   1  590.94   26.30
   7   1  -1  595.34   25.60
  -7   1   1  643.24   26.00
   7   1  -1  608.14   26.20
  -7   1   1  587.04   25.90
   7   1  -1  614.44   26.10
   7   1  -1  593.64   25.70
  -7   1   1  633.64   25.90
  -7   1   1  626.74   25.70
   7   1  -1  610.34   25.60
   7   1  -1  638.24   26.60
   7   1  -1  593.34   25.90
  -7   1   1  612.14   26.30
  -5  -1   1 1134.39   48.50
  -5  -1   1 1178.18   48.40
  -5  -1   1 1175.88   48.40
   5  -1  -1 1153.28   48.20
  -5  -1   1 1107.19   48.40
   5  -1  -1 1167.18   48.30
  -5  -1   1 1123.19   48.50
   5  -1  -1 1177.78   48.20
  -5  -1   1 1149.58   48.10
   5  -1  -1 1163.78   48.30
  -5  -1   1 1166.48   48.00
   5  -1  -1 1198.08   48.40
   5  -1  -1 1161.58   48.20
   5  -1  -1 1183.78   48.40
  -5  -1   1 1170.58   48.30
   5  -1  -1 1173.78   48.40
   5  -1  -1 1192.28   48.60
  -5  -1   1 1169.78   48.20
   5  -1  -1 1165.68   48.20
  -5  -1   1 1179.08   48.10
  -5  -1   1 1220.28   48.00
  -5  -1   1 1189.08   48.30
  -5  -1   1 1163.98   48.10
  -5  -1   1 1155.58   48.40
  -5  -1   1 1157.48   48.00
   5   1  -1 1160.28   48.10
   5   1  -1 1145.69   48.10
  -5   1   1 1144.89   48.50
  -5   1   1 1136.79   48.30
  -5   1   1 1195.78   48.30
   5   1  -1 1152.98   48.40
   5   1  -1 1162.78   48.20
   5   1  -1 1193.78   48.40
   5   1  -1 1147.49   48.00
   5   1  -1 1145.29   48.20
  -5   1   1 1217.58   48.30
  -5   1   1 1217.18   48.20
   5   1  -1 1133.69   48.50
  -5   1   1 1230.38   48.50
  -5   1   1 1180.58   48.20
  -5   1   1 1164.08   48.20
  -5   1   1 1221.48   48.20
  -5   1   1 1201.68   48.10
   5   1  -1 1153.78   48.40
  -5   1   1 1180.08   48.20
   5   1  -1 1193.38   48.40
  -5   1   1 1197.68   48.40
  -5   1   1 1157.28   48.20
  -5   1   1 1168.98   48.10
   3  -1  -1  486.95   20.90
   3  -1  -1  509.35   20.70
  -3  -1   1  493.65   20.70
   3  -1  -1  446.86   20.70
   3  -1  -1  505.35   21.00
  -3  -1   1  510.45   20.70
  -3  -1   1  518.85   20.70
  -3  -1   1  521.35   20.80
   3  -1  -1  509.45   20.80
  -3  -1   1  509.55   20.90
  -3  -1   1  501.85   20.80
   3  -1  -1  469.25   20.70
   3  -1  -1  513.75   20.80
  -3  -1   1  506.55   20.80
  -3  -1   1  494.45   21.00
   3  -1  -1  510.95   20.90
  -3  -1   1  517.85   20.90
   3  -1  -1  505.15   20.70
  -3  -1   1  504.25   21.00
  -3  -1   1  527.15   20.70
   3  -1  -1  507.35   20.90
   3  -1  -1  504.25   20.70
  -3   1   1  491.65   20.80
   3   1  -1  506.95   20.80
  -3   1   1  515.35   20.80
  -3   1   1  491.65   20.60
   3   1  -1  511.05   20.70
  -3   1   1  511.25   20.70
  -3   1   1  515.45   20.70
   3   1  -1  496.85   21.00
  -3   1   1  470.15   20.90
   3   1  -1  492.55   20.90
  -3   1   1  498.15   20.70
  -3   1   1  518.65   20.80
  -3   1   1  530.65   20.80
   3   1  -1  491.45   20.70
  -3   1   1  510.05   20.90
  -3   1   1  505.75   20.80
  -3   1   1  486.35   20.70
  -3   1   1  490.35   20.80
  -3   1   1  488.75   20.80
   3   1  -1  500.45   20.80
   3   1  -1  471.95   21.00
  -1  -1   1 1075.99   43.10
   1  -1  -1 1082.39   43.20
   1  -1  -1  956.20   43.30
  -1  -1   1 1060.89   43.10
  -1  -1   1 1053.69   43.20
  -1  -1   1 1078.19   43.20
  -1  -1   1 1040.80   43.30
  -1  -1   1 1029.10   43.30
   1  -1  -1 1043.60   43.20
   1  -1  -1 1088.39   43.20
  -1  -1   1 1048.60   43.10
  -1  -1   1  943.61   43.20
  -1  -1   1 1070.49   43.20
   1  -1  -1 1057.19   43.10
  -1  -1   1 1058.69   43.20
  -1  -1   1 1051.59   43.10
  -1  -1   1 1046.90   43.20
  -1  -1   1 1074.89   43.20
   1  -1  -1 1101.59   43.30
   1  -1  -1 1040.80   43.20
  -1  -1   1 1082.49   43.20
  -1  -1   1 1055.99   43.40
  -1   1   1 1114.09   43.20
  -1   1   1 1073.89   43.20
  -1   1   1 1064.39   43.20
  -1   1   1 1041.90   43.10
  -1   1   1  995.70   43.20
  -1   1   1 1084.79   43.20
  -1   1   1 1028.20   43.20
   1  -1   1  274.97   13.00
  -1  -1  -1  279.87   12.90
   1  -1   1  329.57   12.80
  -1  -1  -1  322.27   13.00
   1  -1   1  260.77   12.90
  -1  -1  -1  317.77   12.90
   1  -1   1  324.27   12.90
   1  -1   1  318.97   12.90
   1  -1   1  355.66   13.00
  -1  -1  -1  320.27   12.80
   1  -1   1  322.87   12.90
  -1  -1  -1  311.17   12.90
  -1  -1  -1  278.97   12.80
  -1  -1  -1  325.97   12.90
   1  -1   1  322.47   12.80
  -1  -1  -1  320.27   12.80
   1  -1   1  329.37   12.90
   1   1   1  302.37   12.90
   1   1   1  306.67   12.90
   1   1   1  314.07   12.90
  -1   1  -1  307.67   12.80
   1   1   1  307.37   12.90
  -1   1  -1  308.57   13.00
  -1   1  -1  319.77   13.10
   1   1   1  326.07   13.10
  -1   1  -1  310.27   12.90
  -1   1  -1  316.67   13.00
   1   1   1  299.07   13.00
  -1   1  -1  302.57   12.90
  -1   1  -1  312.17   12.90
   1   1   1  307.17   12.90
   3  -1   1  461.75   19.40
   3  -1   1  466.85   19.40
   3  -1   1  455.05   19.30
   3  -1   1  486.65   19.40
   3  -1   1  432.16   19.40
  -3  -1  -1  471.05   19.20
  -3  -1  -1  462.85   19.10
  -3  -1  -1  470.75   19.10
  -3  -1  -1  466.15   19.10
  -3  -1  -1  458.25   19.40
  -3  -1  -1  462.25   19.00
   3  -1   1  466.85   19.30
  -3  -1  -1  459.65   19.10
   3  -1   1  468.35   19.30
  -3  -1  -1  468.85   19.10
  -3  -1  -1  454.95   19.20
   3  -1   1  468.85   19.30
   3  -1   1  470.95   19.20
   3  -1   1  459.95   19.10
  -3  -1  -1  462.55   19.10
  -3  -1  -1  456.95   19.30
  -3  -1  -1  471.15   19.10
   3  -1   1  451.55   19.20
  -3   1  -1  476.55   19.20
  -3   1  -1  470.25   19.30
   3   1   1  451.65   19.10
   3   1   1  480.05   19.40
   3   1   1  470.75   19.20
   3   1   1  476.55   19.40
  -3   1  -1  478.45   19.30
   3   1   1  446.46   19.40
  -3   1  -1  461.55   19.40
  -3   1  -1  486.25   19.30
  -3   1  -1  475.95   19.30
   3   1   1  468.45   19.10
  -3   1  -1  448.26   19.10
  -3   1  -1  463.75   19.30
  -3   1  -1  448.46   19.30
  -3   1  -1  478.15   19.10
   3   1   1  465.05   19.10
   3   1   1  442.86   19.30
  -3   1  -1  456.95   19.40
  -3   1  -1  446.26   19.30
  -3   1  -1  475.95   19.30
   3   1   1  441.56   19.00
   5  -1   1  141.59    6.60
   5  -1   1  130.99    6.30
   5  -1   1  136.59    6.30
  -5  -1  -1  142.89    5.90
  -5  -1  -1  142.39    6.40
  -5  -1  -1  136.29    5.90
  -5  -1  -1  154.18    6.70
   5  -1   1  143.79    6.00
  -5  -1  -1  134.79    6.20
   5  -1   1  131.49    6.50
  -5  -1  -1  130.99    6.50
  -5  -1  -1  138.39    6.70
  -5  -1  -1  141.49    6.10
   5  -1   1  134.99    5.90
  -5  -1  -1  148.39    6.30
   5  -1   1  129.79    6.60
  -5  -1  -1  126.09    6.30
   5  -1   1  137.89    6.60
  -5  -1  -1  141.69    6.40
  -5  -1  -1  132.39    6.10
  -5  -1  -1  136.89    6.50
   5  -1   1  140.39    6.20
   5  -1   1  148.19    6.80
   5  -1   1  131.19    6.50
   5  -1   1  143.99    6.60
  -5  -1  -1  139.19    5.90
   5  -1   1  148.99    6.60
  -5  -1  -1  133.69    6.20
  -5  -1  -1  155.28    6.40
  -5  -1  -1  142.69    6.90
   5  -1   1  134.79    6.50
  -5  -1  -1  149.59    7.10
   5   1   1  138.99    6.10
  -5   1  -1  142.99    6.60
   5   1   1  137.09    6.70
  -5   1  -1  140.09    6.20
  -5   1  -1  152.68    6.20
  -5   1  -1  149.99    6.80
  -5   1  -1  151.48    6.80
  -5   1  -1  141.69    5.90
  -5   1  -1  148.89    6.70
   5   1   1  140.59    6.40
   5   1   1  148.89    6.40
   5   1   1  131.99    6.00
   5   1   1  150.98    6.40
  -5   1  -1  144.79    6.50
   5   1   1  146.59    6.20
   5   1   1  140.89    6.80
  -5   1  -1  139.89    6.30
  -5   1  -1  145.59    6.00
  -5   1  -1  144.39    6.40
   5   1   1  146.39    6.20
  -5   1  -1  136.79    6.60
  -5   1  -1  143.89    6.60
  -5   1  -1  140.79    6.30
   5   1   1  153.98    6.40
  -5   1  -1  154.58    6.70
   5   1   1  158.38    6.60
   5   1   1  137.89    5.90
  -5   1  -1  141.89    6.50
   5   1   1  138.29    6.30
   5   1   1  143.19    6.80
   7  -1   1 1389.76   57.29
   7  -1   1 1425.26   56.59
  -7  -1  -1 1416.46   56.59
   7  -1   1 1345.17   57.09
  -7  -1  -1 1382.76   57.19
   7  -1   1 1353.06   57.19
   7  -1   1 1431.16   57.29
   7  -1   1 1376.76   57.19
  -7  -1  -1 1346.37   57.19
   7  -1   1 1370.16   56.49
  -7  -1  -1 1366.76   56.69
   7  -1   1 1402.46   56.89
   7  -1   1 1367.76   56.89
  -7  -1  -1 1421.46   56.99
  -7  -1  -1 1377.76   56.99
  -7  -1  -1 1427.46   56.89
  -7  -1  -1 1382.46   56.89
  -7  -1  -1 1373.46   56.89
  -7  -1  -1 1413.76   56.59
   7  -1   1 1304.17   57.39
  -7  -1  -1 1398.36   56.89
   7   1   1 1388.36   56.89
   7   1   1 1442.16   56.89
  -7   1  -1 1392.96   57.19
  -7   1  -1 1374.56   56.89
  -7   1  -1 1364.26   57.19
  -7   1  -1 1389.66   57.29
   7   1   1 1351.26   56.69
   7   1   1 1398.76   57.19
  -7   1  -1 1421.76   56.59
   7   1   1 1357.86   56.79
   7   1   1 1351.96   56.89
  -7   1  -1 1429.46   57.09
   7   1   1 1332.57   56.59
   7   1   1 1324.57   56.99
  -7   1  -1 1403.26   56.59
   7   1   1 1378.66   57.79
   7   1   1 1373.86   57.19
  -7   1  -1 1411.46   56.99
   7   1   1 1357.76   57.19
   7   1   1 1290.37   56.59
   9  -1   1  159.68    8.10
  -9  -1  -1  156.88    6.60
  -9  -1  -1  147.99    7.40
   9  -1   1  157.58    7.90
   9  -1   1  152.78    7.00
  -9  -1  -1  163.38    7.40
  -9  -1  -1  149.79    7.30
  -9  -1  -1  144.89    6.40
   9  -1   1  149.49    7.00
  -9  -1  -1  149.29    6.40
  -9  -1  -1  148.69    7.20
  -9  -1  -1  143.79    7.50
   9  -1   1  164.08    7.80
   9  -1   1  155.18    8.20
   9  -1   1  151.78    6.30
   9  -1   1  147.39    8.10
  -9  -1  -1  142.99    6.90
  -9  -1  -1  146.69    7.50
   9   1   1  140.09    7.20
  -9   1  -1  157.98    7.90
   9   1   1  153.68    7.40
  -9   1  -1  136.39    7.50
   9   1   1  136.99    6.80
  -9   1  -1  150.18    6.40
  -9   1  -1  153.58    7.60
   9   1   1  160.28    8.20
   9   1   1  137.79    7.20
  -9   1  -1  153.98    6.30
   9   1   1  144.79    6.50
   9   1   1  136.19    7.90
   9   1   1  154.18    7.90
  -9   1  -1  141.69    7.70
  -9   1  -1  151.48    6.90
  -9   1  -1  144.99    7.50
  11  -1   1  137.79    6.20
  11  -1   1  135.39    9.10
 -11  -1  -1  129.59    6.10
  11  -1   1  139.29    5.60
 -11  -1  -1  139.29    7.00
 -11  -1  -1  142.69    6.90
  11  -1   1  149.88    8.20
  11  -1   1  140.29    8.40
 -11  -1  -1  136.29    8.00
 -11  -1  -1  129.99    5.80
 -11  -1  -1  142.79    7.20
 -11  -1  -1  141.79    7.30
 -11  -1  -1  140.19    5.90
 -11  -1  -1  127.79    7.80
  11  -1   1  124.89    6.80
  11  -1   1  130.89    7.00
  11   1   1  135.99    6.40
  11   1   1  130.29    8.20
 -11   1  -1  141.19    7.80
  11   1   1  118.29    8.00
 -11   1  -1  130.59    5.70
  11   1   1  120.39    7.60
  11   1   1  126.69    7.90
  11   1   1  123.89    5.90
 -11   1  -1  124.09    7.80
 -11   1  -1  142.99    7.10
 -11   1  -1  125.39    5.80
  11   1   1  116.89    7.10
  11   1   1  143.29    7.00
 -11   1  -1  137.59    7.60
 -11   1  -1  120.89    6.50
  11   1   1  120.49    7.00
  13  -1   1  350.56   18.90
  13  -1   1  378.26   16.10
 -13  -1  -1  367.96   17.40
  13  -1   1  373.36   17.50
  13  -1   1  371.16   16.80
  13  -1   1  356.96   17.40
 -13  -1  -1  392.06   17.30
 -13  -1  -1  386.46   18.10
  13  -1   1  382.06   17.30
  13  -1   1  372.36   17.30
 -13  -1  -1  360.26   16.40
 -13  -1  -1  361.66   17.00
 -13  -1  -1  343.57   16.60
  13  -1   1  366.26   18.60
 -13  -1  -1  379.96   15.70
 -13  -1  -1  372.86   16.70
  13  -1   1  392.46   16.70
 -13  -1  -1  385.26   17.00
 -13  -1  -1  385.86   16.30
  13   1   1  408.06   17.90
 -13   1  -1  362.56   17.40
 -13   1  -1  364.86   16.60
  13   1   1  364.16   17.40
 -13   1  -1  378.76   17.50
 -13   1  -1  382.56   15.80
 -13   1  -1  396.56   17.30
  13   1   1  362.36   18.20
  13   1   1  378.96   16.40
  13   1   1  396.16   17.40
 -13   1  -1  376.76   15.70
  13   1   1  405.16   17.70
 -13   1  -1  359.56   17.00
 -13   1  -1  379.36   16.00
  13   1   1  385.76   17.30
 -13   1  -1  372.96   16.50
  13   1   1  384.06   16.80
 -13   1  -1  397.46   17.00
  13   1   1  405.06   17.90
  15  -1   1  365.06   17.60
 -15  -1  -1  345.57   16.20
  15  -1   1  378.46   17.20
  15  -1   1  358.86   16.20
  15  -1   1  352.66   16.40
 -15  -1  -1  351.56   15.90
  15  -1   1  344.47   17.70
 -15  -1  -1  394.56   16.70
 -15  -1  -1  353.26   14.90
  15  -1   1  363.76   16.90
  15  -1   1  353.06   19.30
 -15  -1  -1  343.47   18.40
  15  -1   1  363.96   15.60
 -15  -1  -1  322.67   17.30
 -15  -1  -1  350.76   17.20
 -15  -1  -1  355.86   16.40
 -15  -1  -1  344.37   16.80
  15   1   1  343.57   15.20
 -15   1  -1  376.06   16.50
  15   1   1  364.66   17.10
 -15   1  -1  351.66   16.50
 -15   1  -1  321.87   17.20
  15   1   1  356.56   17.50
 -15   1  -1  346.67   17.10
  15   1   1  355.76   17.70
 -15   1  -1  359.86   14.90
  15   1   1  351.06   17.20
  15   1   1  361.26   18.80
 -15   1  -1  356.36   15.00
  15   1   1  386.36   16.40
 -15   1  -1  373.56   15.50
 -15   1  -1  375.96   16.80
 -15   1  -1  356.46   15.90
  15   1   1  367.56   15.90
  15   1   1  350.06   17.60
 -17  -1  -1   57.99    6.40
 -17  -1  -1   30.50    9.80
 -17  -1  -1   37.40    7.00
  17  -1   1   39.20    7.80
 -17  -1  -1   50.39    5.50
 -17  -1  -1   44.80    5.70
  17  -1   1   40.30    7.80
  17  -1   1   45.00    7.30
  17  -1   1   43.80    5.50
  17  -1   1   47.00    2.70
  17  -1   1   44.20    5.00
  17  -1   1   57.89    9.30
  17  -1   1   32.60    6.60
 -17  -1  -1   54.79    6.30
 -17  -1  -1   48.30    3.10
 -17  -1  -1   48.40    5.90
  17  -1   1   65.19    8.00
 -17  -1  -1   50.99    4.90
  17   1   1   45.70    7.40
  17   1   1   64.29    8.10
 -17   1  -1   44.00    6.10
 -17   1  -1   51.29    6.20
  17   1   1   50.19    5.50
 -17   1  -1   50.59    2.90
  17   1   1   54.29    7.80
  17   1   1   57.69    3.80
 -17   1  -1   51.29    7.00
 -17   1  -1   44.00    5.10
 -17   1  -1   45.80    3.40
 -17   1  -1   43.30    7.00
 -17   1  -1   45.00    4.80
  17   1   1   52.69   10.40
  17   1   1   46.50    4.70
  17   1   1   41.20    7.10
 -19  -1  -1  112.99   10.80
  19  -1   1   94.99    9.30
  19  -1   1  128.79   15.40
 -19  -1  -1   98.69   10.80
 -19  -1  -1   91.79    8.50
 -19  -1  -1  125.89    9.80
  19  -1   1   94.39    8.20
 -19  -1  -1  101.99   11.60
 -19  -1  -1   94.89    7.00
 -19  -1  -1   88.09    8.20
 -19  -1  -1  107.09   12.60
 -19  -1  -1  102.29    4.80
  19  -1   1   95.79   10.40
  19  -1   1  119.49   10.70
  19  -1   1  124.09   11.40
  19  -1   1  105.99   11.20
  19  -1   1   88.49   10.40
 -19   1  -1   77.09    8.90
 -19   1  -1   88.69    9.20
 -19   1  -1  108.89   11.30
  19   1   1   95.09    8.20
  19   1   1   81.69   13.00
 -19   1  -1   87.29    8.80
  19   1   1  101.09    8.90
  19   1   1   84.79    9.30
 -19   1  -1  113.29    7.10
 -19   1  -1   93.19    5.20
 -19   1  -1   92.49    9.60
  19   1   1   84.99   10.10
  19   1   1  121.99   11.80
  19   1   1   91.89    5.50
  19   1   1   98.09    8.20
 -21  -1  -1   19.50    4.80
  21  -1   1   19.10    6.20
  21  -1   1   24.80   11.20
 -21  -1  -1   20.40    8.20
  21  -1   1   27.40   10.70
  21  -1   1   35.90    9.40
 -21  -1  -1   28.10   10.00
 -21  -1  -1   25.30   16.30
  21  -1   1   32.10   10.30
 -21  -1  -1   20.70    7.10
 -21  -1  -1   18.50    2.10
 -21  -1  -1   18.30    6.60
 -21  -1  -1   18.70    6.50
 -21  -1  -1   25.70    8.90
  21  -1   1   13.80    6.30
 -21   1  -1   22.30    7.00
  21   1   1   20.90    3.50
 -21   1  -1   23.40    9.20
 -21   1  -1   13.10    8.30
  21   1   1   24.00    9.50
 -21   1  -1   10.90    4.70
 -21   1  -1   16.70    9.50
 -21   1  -1   22.90    9.00
 -21   1  -1   16.40    7.20
  21   1   1   21.30    6.40
  21   1   1   11.50   16.40
 -21   1  -1   17.40    2.80
  21   1   1   17.70    5.70
  21   1   1    8.30    9.60
  21   1   1   17.80    9.50
  21   1   1   18.20    9.10
  23  -1   1    5.10   10.40
  23  -1   1    3.20   10.50
  23  -1   1   11.30   11.40
 -23  -1  -1    7.90   18.40
  23  -1   1   -2.20   10.50
 -23  -1  -1    8.00    8.00
 -23  -1  -1   11.60    5.50
 -23  -1  -1    8.40   10.20
 -23   1  -1    8.80    7.60
  23   1   1    6.40    3.70
 -23   1  -1    3.00    7.60
 -23   1  -1    8.00   10.80
  23   1   1    5.90   19.90
 -23   1  -1   15.30   10.70
  23   1   1    8.50   11.50
  23   1   1   12.50   12.30
  23   1   1   -3.00   12.00
 -23   1  -1    6.30    2.70
  25  -1   1   52.19   14.00
  25  -1   1   59.19    9.70
 -25  -1  -1   74.29   12.30
 -25  -1  -1   63.79    7.60
 -25  -1  -1   61.59   12.50
 -25  -1  -1   67.19   13.80
  25  -1   1   58.79   13.30
  25  -1   1   58.49   13.40
 -25  -1  -1   50.39    9.70
  25  -1   1   74.19    9.60
 -25  -1  -1   56.19   10.80
 -25   1  -1   50.79   13.80
  25   1   1   52.99    8.90
  25   1   1   85.09   10.00
 -25   1  -1   74.59   10.10
 -25   1  -1   55.29   13.00
  25   1   1   87.49   13.80
  25   1   1   73.99   13.20
  25   1   1   63.69   14.30
 -25   1  -1   72.29   12.30
 -25   1  -1   45.70    9.40
 -25   1  -1   52.49    7.50
 -27  -1  -1   81.79   11.60
  27  -1   1  114.39   17.40
 -27  -1  -1   87.99   10.70
 -27  -1  -1  111.09   14.60
 -27  -1  -1  112.89   15.90
  27  -1   1   87.39   12.10
  27  -1   1   96.99   18.20
  27  -1   1   92.49   13.20
  27  -1   1   88.09   18.90
  27   1   1   73.49   15.60
  27   1   1   96.29   11.80
 -27   1  -1   74.99   11.70
 -27   1  -1   94.19   17.70
 -27   1  -1   79.09   17.40
 -27   1  -1  110.89   14.70
 -27   1  -1   99.69   12.90
  27   1   1   86.79   11.00
  27   1   1   98.39   15.80
  27   1   1   79.59   16.80
 -27   1  -1   66.59    9.10
 -29  -1  -1    6.30   12.40
 -29  -1  -1    0.20   11.60
  29  -1   1    4.70   16.00
  29  -1   1  -10.10   20.80
 -29  -1  -1   -2.10    8.80
 -29  -1  -1   -8.80   15.90
  29  -1   1   -8.80   19.30
  29  -1   1   -8.30   11.90
 -29  -1  -1    0.10   14.80
  29  -1   1    9.30   12.70
  29   1   1   -0.80   11.60
 -29   1  -1  -10.00   15.70
 -29   1  -1   12.70   13.50
  29   1   1  -11.90   17.70
 -29   1  -1   -4.00    8.70
  29   1   1   -6.70   16.60
 -29   1  -1   -2.30   14.90
  29   1   1   -8.40   16.70
  29   1   1    6.20   11.70
 -30  -2   1   35.30   12.70
  30  -2  -1   27.00   19.90
 -30  -2   1   48.00   14.90
  30  -2  -1    9.60   18.50
  30  -2  -1   22.60   13.20
 -30  -2   1   24.70    9.70
  30  -2  -1   17.20   20.10
 -30  -2   1   33.80   16.00
  30  -2  -1   18.60   13.10
 -30  -2   1   20.50   16.70
 -30   2   1   11.80   17.90
 -30   2   1   19.30   13.50
  30   2  -1   35.20   20.20
 -30   2   1   38.30   14.60
  30   2  -1   31.50   11.70
  30   2  -1   26.10   14.20
  30   2  -1    8.10   17.30
 -30   2   1   20.90    9.60
  30   2  -1   21.40   19.10
 -30   2   1   27.30   17.10
 -28  -2   1   57.79   12.60
 -28  -2   1   45.40   15.00
  28  -2  -1   53.79   11.80
 -28  -2   1   62.59   10.80
 -28  -2   1   35.60   14.10
  28  -2  -1   45.00   17.30
  28  -2  -1   22.00   15.60
 -28  -2   1   56.69    8.90
  28  -2  -1   53.59   11.30
  28   2  -1   60.19   17.10
 -28   2   1   55.69   19.60
  28   2  -1   42.10   11.40
  28   2  -1   28.50   15.40
  28   2  -1   47.30   10.10
 -28   2   1   37.30    8.90
 -28   2   1   48.70   12.30
  28   2  -1   19.30   19.30
 -28   2   1   58.29   12.20
 -28   2   1   48.10   14.80
 -28   2   1   53.99   16.10
 -26  -2   1  102.69   14.70
  26  -2  -1   89.49   15.30
 -26  -2   1  109.79   11.30
  26  -2  -1  117.69   13.60
 -26  -2   1  124.19   13.50
  26  -2  -1  117.69   15.00
 -26  -2   1   96.99   16.80
 -26  -2   1   98.89   13.70
 -26  -2   1   89.59   11.80
 -26  -2   1  132.29   10.60
  26  -2  -1  104.59   11.70
  26  -2  -1  103.49   16.40
 -26   2   1  130.59   12.80
 -26   2   1  134.79   17.60
  26   2  -1  116.69   12.10
  26   2  -1  127.99   15.40
  26   2  -1  106.79   11.10
 -26   2   1  103.69   10.70
  26   2  -1  119.09   16.50
  26   2  -1  101.99   15.00
 -26   2   1   95.19   11.90
 -26   2   1  118.59   14.40
 -24  -2   1   68.09   11.30
 -24  -2   1   57.49    8.50
  24  -2  -1   87.79   13.30
 -24  -2   1   77.69   11.90
 -24  -2   1   86.79    8.40
 -24  -2   1   86.19    9.10
  24  -2  -1   49.50   12.70
  24  -2  -1   63.09    9.50
 -24  -2   1   62.79   12.30
  24  -2  -1   64.79    8.90
  24  -2  -1   65.99   11.30
 -24  -2   1   78.29    6.80
  24  -2  -1   67.99   13.20
  24   2  -1   78.09    9.30
  24   2  -1   88.89    7.10
 -24   2   1   72.09    9.40
 -24   2   1   97.69   13.20
  24   2  -1   75.59   12.40
 -24   2   1   72.69   11.60
  24   2  -1   79.19   12.50
 -24   2   1   80.89    8.60
  24   2  -1   85.79    9.80
  24   2  -1   93.19   13.30
  24   2  -1   69.39   12.30
 -24   2   1   64.39    9.60
 -22  -2   1  418.66   21.10
 -22  -2   1  478.85   23.00
 -22  -2   1  428.06   20.10
  22  -2  -1  445.56   21.40
  22  -2  -1  483.05   23.90
 -22  -2   1  461.25   22.90
 -22  -2   1  415.66   21.60
  22  -2  -1  475.25   24.80
 -22  -2   1  425.56   18.80
  22  -2  -1  444.56   24.20
 -22  -2   1  404.56   21.80
  22  -2  -1  445.96   21.10
  22  -2  -1  487.95   23.10
  22  -2  -1  442.86   23.90
 -22  -2   1  420.66   29.00
 -22  -2   1  440.16   20.90
 -22   2   1  445.56   23.30
 -22   2   1  403.96   24.60
 -22   2   1  419.36   23.00
  22   2  -1  435.86   22.10
  22   2  -1  425.46   20.20
  22   2  -1  433.46   21.10
 -22   2   1  427.86   20.20
 -22   2   1  454.35   22.10
 -22   2   1  425.96   20.20
 -22   2   1  419.86   22.20
  22   2  -1  428.66   23.50
  22   2  -1  455.85   19.10
  22   2  -1  419.46   23.10
  22   2  -1  401.16   22.30
  20  -2  -1  790.02   34.50
 -20  -2   1  722.03   33.20
 -20  -2   1  743.93   32.60
 -20  -2   1  702.83   36.70
 -20  -2   1  758.22   31.20
  20  -2  -1  758.62   32.80
 -20  -2   1  742.83   32.60
  20  -2  -1  721.63   33.80
  20  -2  -1  760.32   33.80
 -20  -2   1  805.12   32.90
  20  -2  -1  778.82   32.60
 -20  -2   1  673.93   32.20
 -20  -2   1  707.43   33.60
  20  -2  -1  752.22   34.20
  20  -2  -1  787.32   34.50
 -20  -2   1  737.83   34.10
 -20   2   1  723.03   34.00
  20   2  -1  759.52   34.10
 -20   2   1  690.03   32.90
  20   2  -1  727.33   31.80
 -20   2   1  752.92   32.30
  20   2  -1  753.12   31.30
 -20   2   1  771.62   33.60
 -20   2   1  779.32   36.10
  20   2  -1  735.03   34.20
 -20   2   1  776.92   33.20
  20   2  -1  728.03   34.10
  20   2  -1  756.42   32.40
  20   2  -1  740.53   33.20
  20   2  -1  735.13   32.90
 -20   2   1  746.33   31.30
 -18  -2   1  125.89   13.30
  18  -2  -1  147.09   10.80
 -18  -2   1  122.79    9.40
  18  -2  -1  128.49   11.30
 -18  -2   1  154.18    9.30
 -18  -2   1  132.99    9.60
  18  -2  -1  143.49   13.70
 -18  -2   1  135.09   11.20
  18  -2  -1  128.49    9.00
  18  -2  -1  124.49   11.90
  18  -2  -1  132.09   10.70
 -18  -2   1  144.49    6.90
  18  -2  -1  132.59   11.60
 -18  -2   1  130.09    9.60
 -18  -2   1  125.59    8.50
  18  -2  -1  130.19    8.90
 -18  -2   1  142.49    7.90
 -18   2   1  138.69   12.80
  18   2  -1  133.39    6.90
 -18   2   1  147.69    9.20
  18   2  -1  121.39   11.50
  18   2  -1  137.19    8.90
  18   2  -1  142.89    9.30
  18   2  -1  136.69   10.80
 -18   2   1  147.79   10.10
  18   2  -1  126.09    9.50
 -18   2   1  101.69    8.10
 -18   2   1  137.89    7.00
 -18   2   1  149.29   10.90
  18   2  -1  120.29    9.00
  18   2  -1  121.29    7.50
 -18   2   1  128.39    8.00
  16  -2  -1  512.55   24.20
  16  -2  -1  502.35   24.20
 -16  -2   1  509.45   23.80
 -16  -2   1  511.75   22.60
 -16  -2   1  507.95   24.10
  16  -2  -1  523.25   23.90
  16  -2  -1  546.75   27.50
 -16  -2   1  524.75   22.10
  16  -2  -1  516.65   24.50
  16  -2  -1  497.15   22.80
  16  -2  -1  477.55   23.70
 -16  -2   1  522.95   24.20
 -16  -2   1  564.34   22.60
  16  -2  -1  528.75   24.00
 -16  -2   1  488.25   22.80
  16  -2  -1  544.75   23.10
 -16  -2   1  526.25   23.20
 -16  -2   1  504.75   25.40
  16   2  -1  542.15   22.20
 -16   2   1  547.05   22.70
 -16   2   1  535.75   23.20
 -16   2   1  493.75   24.50
  16   2  -1  557.74   26.00
  16   2  -1  558.34   23.10
 -16   2   1  558.64   23.40
 -16   2   1  522.45   22.00
  16   2  -1  517.45   22.00
 -16   2   1  495.85   23.30
  16   2  -1  523.45   23.80
  16   2  -1  518.85   24.20
 -16   2   1  507.45   23.90
  16   2  -1  520.15   24.10
  16   2  -1  545.65   24.10
  16   2  -1  510.45   23.00
  14  -2  -1  480.35   20.70
 -14  -2   1  463.35   21.50
  14  -2  -1  511.45   21.90
 -14  -2   1  497.05   21.60
 -14  -2   1  467.15   22.60
  14  -2  -1  471.05   21.50
  14  -2  -1  475.05   21.70
  14  -2  -1  478.15   21.80
  14  -2  -1  466.95   21.70
  14  -2  -1  447.66   21.40
 -14  -2   1  486.75   20.40
  14  -2  -1  440.36   20.80
 -14  -2   1  466.45   21.70
 -14  -2   1  507.55   21.20
 -14  -2   1  477.05   20.40
  14   2  -1  490.45   21.50
  14   2  -1  491.55   21.80
  14   2  -1  453.45   20.00
 -14   2   1  494.05   20.50
  14   2  -1  453.95   22.80
 -14   2   1  451.85   21.00
 -14   2   1  472.95   20.90
 -14   2   1  462.85   21.20
  14   2  -1  463.95   19.90
  14   2  -1  432.16   21.60
  14   2  -1  477.45   20.80
  14   2  -1  515.75   21.60
 -14   2   1  488.75   20.20
  14   2  -1  455.75   21.60
 -14   2   1  488.95   21.60
 -12  -2   1  752.82   31.60
  12  -2  -1  804.32   32.20
 -12  -2   1  763.92   31.40
 -12  -2   1  764.62   32.20
  12  -2  -1  642.54   33.90
 -12  -2   1  752.22   31.40
 -12  -2   1  737.83   32.20
  12  -2  -1  741.53   31.60
  12  -2  -1  742.53   31.60
  12  -2  -1  754.12   32.30
 -12  -2   1  762.52   32.70
 -12  -2   1  755.62   31.30
  12  -2  -1  716.93   31.40
  12  -2  -1  781.52   32.30
  12  -2  -1  764.72   31.90
  12  -2  -1  702.63   32.10
  12  -2  -1  745.13   33.40
 -12  -2   1  750.02   32.10
 -12  -2   1  755.82   31.20
 -12   2   1  760.82   31.50
 -12   2   1  826.12   32.30
 -12   2   1  723.53   31.70
  12   2  -1  743.13   32.10
  12   2  -1  765.42   31.60
 -12   2   1  754.32   31.10
  12   2  -1  755.22   31.20
  12   2  -1  734.23   31.20
  12   2  -1  733.63   32.10
  12   2  -1  738.53   31.10
  12   2  -1  745.63   32.30
 -12   2   1  767.82   32.40
 -12   2   1  735.33   31.90
  12   2  -1  787.52   32.30
 -12   2   1  734.63   31.80
  12   2  -1  728.33   31.30
 -10  -2   1  176.68    7.90
 -10  -2   1  181.08   10.10
  10  -2  -1  168.28    9.10
  10  -2  -1  182.28    8.40
  10  -2  -1  180.08    8.70
 -10  -2   1  176.18    7.90
  10  -2  -1  171.18    8.40
 -10  -2   1  177.48    8.00
 -10  -2   1  167.48    7.90
  10  -2  -1  190.08    8.00
 -10  -2   1  164.38    9.40
 -10  -2   1  169.88    8.50
  10  -2  -1  169.68    8.90
 -10  -2   1  179.28    8.50
  10  -2  -1  176.08    9.00
 -10  -2   1  173.58    8.10
  10  -2  -1  195.28   10.50
  10  -2  -1  195.28    9.30
  10   2  -1  171.88    7.90
  10   2  -1  173.48    9.20
  10   2  -1  171.38    7.50
 -10   2   1  185.28    8.80
  10   2  -1  175.58    8.60
 -10   2   1  174.18    8.10
 -10   2   1  171.88    8.50
  10   2  -1  179.68    7.90
  10   2  -1  171.08    9.40
  10   2  -1  174.38    8.00
 -10   2   1  183.48    9.40
 -10   2   1  180.78    8.90
  10   2  -1  169.88    9.20
  10   2  -1  179.58    8.40
 -10   2   1  174.88    8.80
  -8  -2   1  486.65   20.30
  -8  -2   1  446.06   20.50
   8  -2  -1  482.55   20.40
   8  -2  -1  480.75   21.00
  -8  -2   1  488.75   19.90
   8  -2  -1  467.75   20.20
  -8  -2   1  478.95   20.70
   8  -2  -1  507.05   20.00
  -8  -2   1  494.35   20.10
  -8  -2   1  503.45   20.20
   8  -2  -1  449.86   20.30
  -8  -2   1  523.65   20.50
   8  -2  -1  469.05   20.40
  -8  -2   1  481.55   19.80
   8  -2  -1  480.35   20.20
  -8  -2   1  464.75   19.70
   8  -2  -1  488.85   19.90
   8  -2  -1  474.05   20.40
  -8  -2   1  504.55   19.80
  -8   2   1  459.25   19.70
   8   2  -1  457.45   19.80
   8   2  -1  442.06   19.70
   8   2  -1  459.35   20.30
   8   2  -1  463.55   20.40
  -8   2   1  445.06   20.60
  -8   2   1  457.85   20.10
   8   2  -1  454.75   19.80
  -8   2   1  489.75   20.20
  -8   2   1  473.25   19.90
   8   2  -1  458.85   20.00
   8   2  -1  477.45   20.40
   8   2  -1  451.25   20.50
  -8   2   1  469.45   20.10
   8   2  -1  442.46   20.00
  -8   2   1  517.15   20.40
  -8   2   1  457.15   20.40
  -6  -2   1  765.72   31.70
   6  -2  -1  770.72   31.50
  -6  -2   1  780.92   31.50
  -6  -2   1  774.52   31.90
   6  -2  -1  779.12   31.90
   6  -2  -1  683.43   31.70
   6  -2  -1  777.22   31.80
   6  -2  -1  746.13   31.90
   6  -2  -1  775.42   31.60
  -6  -2   1  773.82   32.10
   6  -2  -1  761.92   31.90
   6  -2  -1  764.32   32.30
   6  -2  -1  762.82   31.70
  -6  -2   1  721.13   31.80
   6  -2  -1  750.32   31.20
  -6  -2   1  778.02   31.40
  -6  -2   1  754.62   31.50
  -6  -2   1  777.22   31.40
  -6  -2   1  795.62   32.10
  -6  -2   1  755.52   31.70
   6  -2  -1  738.03   31.80
  -6  -2   1  799.12   31.90
  -6  -2   1  788.92   31.50
  -6  -2   1  788.02   31.50
  -6   2   1  777.32   32.10
   6   2  -1  729.03   31.50
   6   2  -1  732.33   31.80
   6   2  -1  732.53   31.90
  -6   2   1  734.43   32.00
  -6   2   1  778.12   31.60
  -6   2   1  781.72   31.80
   6   2  -1  752.02   31.60
  -6   2   1  798.12   32.00
  -6   2   1  770.52   31.50
  -6   2   1  755.82   31.80
  -6   2   1  812.32   31.80
   6   2  -1  740.03   31.50
   6   2  -1  734.53   31.50
  -6   2   1  764.82   31.20
  -6   2   1  780.32   32.10
   6   2  -1  747.83   31.90
   6   2  -1  745.73   31.90
  -6   2   1  745.93   31.80
   6   2  -1  801.72   32.10
   6   2  -1  751.42   31.60
  -4  -2   1 3582.44  145.69
  -4  -2   1 3531.55  146.09
  -4  -2   1 3688.43  146.19
  -4  -2   1 3506.85  146.19
   4  -2  -1 3538.05  145.89
  -4  -2   1 3574.64  146.09
   4  -2  -1 3520.45  146.09
   4  -2  -1 3607.14  145.99
  -4  -2   1 3506.95  145.89
  -4  -2   1 3474.85  145.99
   4  -2  -1 3634.94  145.99
   4  -2  -1 3623.04  145.99
   4  -2  -1 3643.04  145.99
  -4  -2   1 3580.44  145.99
  -4  -2   1 3525.15  145.79
   4  -2  -1 3518.45  145.99
  -4  -2   1 3504.85  146.09
   4  -2  -1 3603.84  145.99
   4  -2  -1 3601.84  146.29
   4  -2  -1 3490.05  145.89
  -4  -2   1 3504.95  145.89
   4  -2  -1 3549.54  145.69
  -4  -2   1 3536.25  145.69
   4  -2  -1 3484.15  145.99
  -4  -2   1 3610.34  145.99
   4  -2  -1 3615.74  146.09
   4  -2  -1 3485.35  145.79
  -4   2   1 3451.95  145.99
   4   2  -1 3495.65  145.99
  -4   2   1 3567.64  145.89
   4   2  -1 3527.85  146.29
   4   2  -1 3445.86  145.99
   4   2  -1 3560.94  145.89
  -4   2   1 4010.40  145.69
  -4   2   1 3581.14  145.99
  -4   2   1 3474.35  145.79
  -4   2   1 3576.74  145.89
   4   2  -1 3577.34  146.19
  -4   2   1 3621.84  146.29
  -4   2   1 3575.94  145.99
  -4   2   1 3561.34  145.99
  -4   2   1 3535.05  145.99
   4   2  -1 3542.85  145.89
  -4   2   1 3538.85  145.99
  -4   2   1 3599.64  145.99
  -4   2   1 3487.05  145.99
  -4   2   1 3563.34  145.79
   4   2  -1 3510.25  145.89
  -4   2   1 3677.73  145.99
   4   2  -1 3582.94  146.09
   2  -2  -1  190.78    8.60
  -2  -2   1  202.88    8.30
  -2  -2   1  193.48    8.50
  -2  -2   1  202.88    8.40
   2  -2  -1  197.78    8.30
   2  -2  -1  201.58    8.70
   2  -2  -1  200.78    8.60
  -2  -2   1  194.98    8.40
  -2  -2   1  207.18    8.70
  -2  -2   1  194.08    8.40
   2  -2  -1  209.18    8.40
   2  -2  -1  197.28    8.50
  -2  -2   1  192.88    8.30
   2  -2  -1  213.38    8.80
  -2  -2   1  197.08    8.40
   2  -2  -1  201.58    8.50
   2  -2  -1  199.58    8.60
  -2  -2   1  200.28    9.00
   2  -2  -1  201.48    8.40
  -2  -2   1  200.48    8.50
   2  -2  -1  194.88    8.30
   2  -2  -1  202.48    8.50
  -2  -2   1  186.18    8.50
  -2  -2   1  201.88    8.40
  -2  -2   1  205.18    8.70
  -2  -2   1  200.88    8.50
   2  -2  -1  183.78    8.60
   2  -2  -1  190.38    8.70
  -2  -2   1  198.38    8.50
  -2   2   1  198.18    8.50
  -2   2   1  213.98    8.60
   2   2  -1  195.38    8.70
  -2   2   1  203.58    8.60
   2   2  -1  193.88    8.20
  -2   2   1  212.08    8.70
  -2   2   1  202.38    8.40
   2   2  -1  196.58    8.50
  -2   2   1  208.28    8.60
   2   2  -1  192.68    8.50
   2   2  -1  193.78    8.90
  -2   2   1  201.58    8.50
   2   2  -1  199.48    8.40
  -2   2   1  212.18    8.40
   2   2  -1  196.48    8.30
  -2   2   1  193.98    8.30
   2   2  -1  197.18    8.20
   2   2  -1  190.98    8.40
   2   2  -1  199.88    8.40
  -2   2   1  208.08    8.70
   2   2  -1  193.88    8.40
   2   2  -1  204.58    8.70
  -2   2   1  201.48    8.90
   2   2  -1  199.98    8.40
  -2   2   1  196.58    8.50
   2   2  -1  201.28    8.50
   0  -2   1  267.87   11.10
   0  -2   1  263.87   11.30
   0  -2   1  277.67   11.30
   0  -2   1  264.37   11.20
   0  -2  -1  265.27   11.10
   0  -2   1  279.67   11.30
   0  -2  -1  253.37   11.20
   0  -2  -1  278.77   11.40
   0  -2   1  276.07   11.30
   0  -2  -1  259.87   11.30
   0  -2  -1  260.97   11.50
   0  -2  -1  262.47   11.30
   0  -2   1  262.87   11.10
   0  -2   1  284.97   11.50
   0  -2  -1  282.27   11.40
   0  -2  -1  289.27   11.30
   0  -2  -1  271.07   11.20
   0  -2   1  275.17   11.20
   0  -2   1  275.97   11.30
   0  -2   1  287.97   11.60
   0  -2  -1  264.67   11.20
   0  -2  -1  273.57   11.40
   0  -2  -1  281.77   11.50
   0  -2  -1  274.77   11.30
   0  -2  -1  287.07   11.50
   0   2  -1  265.07   11.20
   0   2  -1  283.67   11.70
   0   2  -1  267.27   11.30
   0   2   1  265.17   11.30
   0   2   1  256.17   11.20
   0   2   1  263.47   11.40
   0   2  -1  281.97   11.20
   0   2  -1  245.38   11.10
   0   2   1  263.47   11.20
   0   2   1  274.87   11.30
   0   2  -1  251.57   11.20
   0   2  -1  252.77   11.20
   0   2   1  255.97   11.20
   0   2  -1  262.87   11.40
   0   2   1  262.47   11.40
   0   2   1  268.67   11.40
   2  -2   1   22.10    2.00
   2  -2   1   13.10    1.60
  -2  -2  -1   18.70    1.50
  -2  -2  -1   18.80    1.30
   2  -2   1   17.50    2.10
  -2  -2  -1   16.10    1.00
   2  -2   1   18.30    1.20
   2  -2   1   18.10    1.40
  -2  -2  -1   16.30    1.50
   2  -2   1   19.80    1.40
  -2  -2  -1   16.70    1.70
  -2  -2  -1   24.90    1.80
  -2  -2  -1   18.30    2.00
   2  -2   1   17.90    1.70
   2  -2   1   16.80    1.50
   2  -2   1   15.30    1.60
  -2  -2  -1   18.70    1.30
  -2  -2  -1   19.30    1.10
  -2  -2  -1   18.20    1.70
   2  -2   1   17.70    1.70
   2  -2   1   16.00    1.30
  -2  -2  -1   18.40    1.40
  -2  -2  -1   18.20    1.20
  -2  -2  -1   21.20    1.40
  -2  -2  -1   15.40    1.80
   2  -2   1   19.50    1.10
  -2  -2  -1   19.40    1.60
   2  -2   1   24.20    2.00
   2  -2   1   21.90    2.00
  -2   2  -1   16.80    1.50
  -2   2  -1   18.30    1.70
  -2   2  -1   16.00    1.10
   2   2   1   17.50    1.30
   2   2   1   16.50    1.80
  -2   2  -1   17.80    1.20
   2   2   1   16.70    1.80
  -2   2  -1   15.90    1.60
  -2   2  -1   17.00    1.80
  -2   2  -1   15.30    1.10
   2   2   1   15.30    1.40
   2   2   1   18.90    1.20
   2   2   1   18.00    1.60
  -2   2  -1   14.60    1.40
   2   2   1   18.00    2.00
   2   2   1   15.90    1.60
  -2   2  -1   16.70    1.40
  -2   2  -1   17.60    1.70
   2   2   1   17.20    1.00
   2   2   1   16.80    1.70
  -2   2  -1   16.80    2.00
   2   2   1   14.60    1.30
   2   2   1   15.50    1.10
  -2   2  -1   16.60    1.30
   2   2   1   17.40    1.10
  -2   2  -1   17.80    1.60
  -2   2  -1   17.80    1.90
  -2   2  -1   19.90    2.10
   2   2   1   18.60    1.40
   4  -2   1 1740.13   69.09
   4  -2   1 1686.63   69.09
  -4  -2  -1 1659.33   68.79
   4  -2   1 1644.74   68.69
  -4  -2  -1 1681.93   68.99
   4  -2   1 1639.64   68.99
   4  -2   1 1698.03   69.19
   4  -2   1 1664.83   68.99
  -4  -2  -1 1712.43   68.89
  -4  -2  -1 1616.24   69.19
   4  -2   1 1684.93   69.29
  -4  -2  -1 1694.63   68.79
  -4  -2  -1 1680.53   68.89
  -4  -2  -1 1739.63   69.19
  -4  -2  -1 1684.93   69.09
  -4  -2  -1 1675.03   68.79
   4  -2   1 1707.93   69.09
   4  -2   1 1590.84   68.69
   4  -2   1 1668.53   68.99
   4  -2   1 1695.43   69.09
  -4  -2  -1 1669.23   68.79
   4  -2   1 1661.33   68.89
   4  -2   1 1676.93   68.89
  -4  -2  -1 1671.83   68.79
   4  -2   1 1571.24   69.09
  -4  -2  -1 1664.03   69.09
   4  -2   1 1681.63   68.79
  -4  -2  -1 1654.43   69.09
  -4  -2  -1 1769.22   69.39
  -4   2  -1 1624.74   68.99
  -4   2  -1 1657.43   69.09
  -4   2  -1 1751.22   69.19
   4   2   1 1669.73   69.19
  -4   2  -1 1756.12   69.09
   4   2   1 1695.93   69.09
  -4   2  -1 1681.33   68.79
   4   2   1 1675.63   68.79
  -4   2  -1 1663.73   68.79
  -4   2  -1 1625.44   69.29
   4   2   1 1623.64   68.79
   4   2   1 1646.44   68.79
  -4   2  -1 1696.33   68.89
   4   2   1 1712.83   68.99
  -4   2  -1 1688.93   68.99
   4   2   1 1682.03   68.89
   4   2   1 1720.63   68.89
   4   2   1 1601.64   68.79
   4   2   1 1651.13   68.79
   4   2   1 1741.33   69.19
  -4   2  -1 1703.83   69.09
  -4   2  -1 1614.14   69.09
  -4   2  -1 1680.93   68.89
   4   2   1 1706.03   68.79
  -4   2  -1 1673.13   68.99
  -4   2  -1 1667.93   68.69
  -4   2  -1 1707.43   69.29
   4   2   1 1724.23   68.99
  -4   2  -1 1688.23   68.99
   4   2   1 1698.03   69.29
   6  -2   1 5380.06  226.58
   6  -2   1 5569.74  227.28
   6  -2   1 5584.74  227.08
   6  -2   1 5346.76  227.18
  -6  -2  -1 5515.15  226.88
   6  -2   1 5561.24  227.08
  -6  -2  -1 5449.75  226.88
  -6  -2  -1 5485.05  226.78
   6  -2   1 6073.29  227.28
  -6  -2  -1 5731.63  226.88
   6  -2   1 5289.67  227.18
   6  -2   1 6027.70  226.58
  -6  -2  -1 5405.76  227.28
  -6  -2  -1 5453.35  226.78
  -6  -2  -1 6423.06  226.68
  -6  -2  -1 5446.56  226.88
   6  -2   1 5370.46  226.88
   6  -2   1 5545.65  226.98
  -6  -2  -1 5401.86  226.78
   6  -2   1 5458.35  226.68
  -6  -2  -1 5392.76  227.18
  -6  -2  -1 5509.75  226.78
   6  -2   1 5577.34  227.08
   6  -2   1 5563.44  227.18
   6   2   1 5425.66  227.18
  -6   2  -1 5653.93  227.08
   6   2   1 5420.96  226.88
  -6   2  -1 5823.12  227.08
  -6   2  -1 5392.16  227.08
  -6   2  -1 5510.65  227.08
   6   2   1 5566.14  226.78
  -6   2  -1 5452.65  227.08
  -6   2  -1 5479.95  227.08
  -6   2  -1 5422.56  227.08
   6   2   1 5200.78  226.68
  -6   2  -1 5372.76  226.88
   6   2   1 5512.85  226.88
  -6   2  -1 5540.85  227.28
   6   2   1 5529.75  226.78
  -6   2  -1 5741.13  227.28
   6   2   1 5509.45  227.18
   6   2   1 5621.34  227.38
  -8  -2  -1  316.47   13.00
   8  -2   1  306.17   13.50
  -8  -2  -1  315.27   14.00
   8  -2   1  320.47   13.50
   8  -2   1  333.87   14.70
  -8  -2  -1  312.07   13.40
   8  -2   1  334.47   14.00
   8  -2   1  311.37   13.90
  -8  -2  -1  312.47   13.50
   8  -2   1  325.07   13.80
   8  -2   1  317.77   13.90
   8  -2   1  310.37   12.80
   8  -2   1  311.87   13.10
  -8  -2  -1  311.27   13.30
   8  -2   1  318.37   14.30
   8  -2   1  316.07   12.80
  -8  -2  -1  326.67   13.60
   8  -2   1  302.07   14.10
  -8  -2  -1  304.37   13.50
  -8  -2  -1  302.47   13.70
  -8  -2  -1  317.27   13.30
   8   2   1  312.37   13.50
  -8   2  -1  309.57   13.80
   8   2   1  302.97   14.00
   8   2   1  289.17   13.20
   8   2   1  312.67   14.10
   8   2   1  303.47   13.30
   8   2   1  308.57   13.50
  -8   2  -1  312.87   13.00
  -8   2  -1  311.07   13.70
  -8   2  -1  306.37   13.50
   8   2   1  292.67   13.00
  -8   2  -1  316.87   14.10
  -8   2  -1  301.27   13.80
   8   2   1  301.57   13.20
  -8   2  -1  297.27   13.80
  10  -2   1  144.79    5.80
  10  -2   1  138.79    8.70
 -10  -2  -1  141.59    6.20
  10  -2   1  156.38    7.90
 -10  -2  -1  154.08    8.10
  10  -2   1  140.49    8.10
  10  -2   1  143.29    6.50
 -10  -2  -1  146.49    7.70
  10  -2   1  136.29    7.50
 -10  -2  -1  149.59    6.60
 -10  -2  -1  137.99    7.20
 -10  -2  -1  140.39    7.30
  10  -2   1  135.49    7.10
  10  -2   1  150.68    8.00
  10  -2   1  123.69    8.10
  10  -2   1  139.79    7.00
  10  -2   1  146.99    7.90
 -10  -2  -1  146.09    7.20
 -10  -2  -1  142.69    8.30
  10  -2   1  140.99    5.80
  10   2   1  127.99    6.40
  10   2   1  155.88    7.90
 -10   2  -1  137.59    7.40
 -10   2  -1  137.39    7.70
  10   2   1  136.39    6.20
  10   2   1  134.49    6.30
 -10   2  -1  140.19    8.10
  10   2   1  129.89    6.80
 -10   2  -1  128.69    6.10
 -10   2  -1  123.79    7.20
  10   2   1  134.29    7.10
 -10   2  -1  134.09    7.90
 -10   2  -1  124.39    7.80
  10   2   1  139.89    7.30
  10   2   1  128.29    8.10
 -10   2  -1  123.59    6.60
  10   2   1  120.59    8.00
 -12  -2  -1  292.87   13.00
  12  -2   1  275.27   14.10
 -12  -2  -1  271.07   13.10
  12  -2   1  257.97   12.80
  12  -2   1  242.78   12.20
  12  -2   1  270.27   13.70
 -12  -2  -1  249.58   11.20
  12  -2   1  262.77   13.30
 -12  -2  -1  268.07   12.40
 -12  -2  -1  258.87   13.40
  12  -2   1  280.87   13.40
 -12  -2  -1  261.37   12.50
 -12  -2  -1  268.77   11.30
  12  -2   1  262.57   13.00
  12  -2   1  260.07   12.30
 -12  -2  -1  260.17   12.00
 -12  -2  -1  287.07   11.80
  12   2   1  284.17   12.30
 -12   2  -1  268.97   12.70
  12   2   1  266.07   11.40
 -12   2  -1  282.67   12.80
  12   2   1  267.17   13.10
 -12   2  -1  266.47   11.30
  12   2   1  254.57   12.10
  12   2   1  279.67   13.50
 -12   2  -1  247.28   11.80
 -12   2  -1  254.77   13.40
 -12   2  -1  264.67   12.50
  12   2   1  228.88   13.20
 -12   2  -1  240.78   12.40
 -12   2  -1  285.27   12.50
  12   2   1  261.87   11.70
  14  -2   1  217.68   11.70
 -14  -2  -1  202.18   10.60
  14  -2   1  220.98   12.40
 -14  -2  -1  246.28   10.20
  14  -2   1  214.68   12.50
 -14  -2  -1  219.68    9.40
 -14  -2  -1  238.08   11.20
 -14  -2  -1  229.78   11.10
  14  -2   1  226.88   10.90
  14  -2   1  188.18   12.30
  14  -2   1  220.08   12.20
  14  -2   1  216.58   13.60
 -14  -2  -1  215.98   12.00
 -14  -2  -1  217.98   11.20
 -14  -2  -1  194.18   12.50
 -14  -2  -1  216.48   10.40
 -14  -2  -1  203.28    9.40
  14  -2   1  225.58   12.20
  14  -2   1  213.78   10.90
  14   2   1  207.88   12.00
  14   2   1  175.08   11.00
 -14   2  -1  211.48   11.70
 -14   2  -1  205.98   11.60
  14   2   1  208.08   10.10
  14   2   1  229.18   10.80
 -14   2  -1  209.38   11.80
  14   2   1  224.48   12.30
 -14   2  -1  241.08   11.10
 -14   2  -1  203.48   11.60
 -14   2  -1  210.98   11.70
  14   2   1  238.08   12.50
  14   2   1  223.28    9.60
 -14   2  -1  216.78   10.20
 -16  -2  -1  144.99   10.20
 -16  -2  -1  114.79    8.40
  16  -2   1  137.79   11.60
  16  -2   1  159.58   15.10
 -16  -2  -1  133.09    6.30
  16  -2   1  140.29    8.50
  16  -2   1  138.29   12.60
  16  -2   1  132.19    7.70
  16  -2   1  145.39   11.60
 -16  -2  -1  142.19    7.90
  16  -2   1  121.19   10.50
 -16  -2  -1  133.59    9.20
 -16  -2  -1  134.79    6.20
  16  -2   1  134.49   10.90
 -16  -2  -1  130.19    9.70
  16  -2   1  137.49    9.70
 -16  -2  -1  126.79    7.30
 -16  -2  -1  115.49    9.60
 -16  -2  -1  152.08   12.00
 -16   2  -1  144.49   10.70
 -16   2  -1  117.59    9.70
 -16   2  -1  124.59    8.60
  16   2   1  134.89   10.40
 -16   2  -1  125.49    6.30
  16   2   1  143.09    9.20
  16   2   1  125.09    6.50
  16   2   1  124.99   10.20
  16   2   1  137.89    7.50
  16   2   1  130.49    8.30
  16   2   1  119.89   10.50
 -16   2  -1  121.19    9.80
 -16   2  -1  138.69    7.50
 -16   2  -1  125.69    9.50
 -18  -2  -1  435.06   21.30
  18  -2   1  416.86   20.10
  18  -2   1  469.05   20.90
  18  -2   1  440.96   22.60
  18  -2   1  386.36   24.40
 -18  -2  -1  410.86   18.90
 -18  -2  -1  441.06   20.20
  18  -2   1  433.56   19.90
 -18  -2  -1  413.86   19.40
 -18  -2  -1  421.56   20.50
  18  -2   1  421.26   21.20
 -18  -2  -1  409.56   23.00
 -18  -2  -1  452.45   18.30
 -18  -2  -1  464.75   20.20
  18  -2   1  424.16   23.20
  18  -2   1  396.26   20.80
  18  -2   1  426.66   21.70
 -18  -2  -1  419.06   20.50
 -18  -2  -1  515.65   21.90
  18   2   1  434.76   19.50
  18   2   1  420.16   21.90
  18   2   1  435.46   21.60
 -18   2  -1  438.56   18.50
 -18   2  -1  466.15   21.60
  18   2   1  417.96   20.00
 -18   2  -1  451.45   22.10
 -18   2  -1  405.86   19.50
 -18   2  -1  441.86   20.60
  18   2   1  452.45   21.00
  18   2   1  496.35   22.80
  18   2   1  447.36   18.70
 -18   2  -1  438.26   21.00
 -18   2  -1  453.65   20.50
  20  -2   1  247.78   13.40
 -20  -2  -1  248.88   14.10
 -20  -2  -1  254.57   13.50
 -20  -2  -1  233.68   14.40
 -20  -2  -1  219.98   14.80
 -20  -2  -1  247.08   15.40
  20  -2   1  230.98   15.80
  20  -2   1  270.37   24.40
 -20  -2  -1  190.08   19.00
  20  -2   1  252.17   16.50
  20  -2   1  240.48   15.00
  20  -2   1  252.27   16.00
 -20  -2  -1  202.08   11.80
  20  -2   1  197.98   13.00
 -20  -2  -1  216.78   13.00
  20   2   1  241.48   13.10
 -20   2  -1  233.68   10.50
  20   2   1  243.08   16.20
  20   2   1  220.88   12.30
 -20   2  -1  226.68   13.60
  20   2   1  229.38   15.50
 -20   2  -1  214.18   14.90
 -20   2  -1  248.08   13.90
  20   2   1  248.68   16.00
  20   2   1  225.38   15.40
 -20   2  -1  227.08   16.40
  20   2   1  229.68   10.90
 -20   2  -1  231.88   11.90
 -20   2  -1  238.18   15.30
  22  -2   1  142.79   11.80
 -22  -2  -1  143.09   11.80
  22  -2   1  179.78   12.50
 -22  -2  -1  164.88   12.40
 -22  -2  -1  171.78   13.60
 -22  -2  -1  187.78   13.90
 -22  -2  -1  146.59   14.90
  22  -2   1  160.78   17.10
 -22  -2  -1  136.89    9.90
 -22  -2  -1  173.18   14.40
  22  -2   1  154.38   16.10
 -22  -2  -1  175.28   19.60
  22  -2   1  143.79   14.90
 -22   2  -1  164.88   12.60
 -22   2  -1  153.38   14.50
 -22   2  -1  154.88   10.20
 -22   2  -1  183.28   16.60
  22   2   1  168.98   15.00
  22   2   1  168.38   11.00
 -22   2  -1  144.69   14.10
  22   2   1  149.79   11.60
  22   2   1  159.08   15.20
 -22   2  -1  156.18    8.10
  22   2   1  180.38   16.50
 -22   2  -1  177.08   12.50
  22   2   1  135.89   13.90
 -24  -2  -1   52.59   11.30
  24  -2   1   69.19    9.30
 -24  -2  -1   56.89    7.00
 -24  -2  -1   27.70    8.30
  24  -2   1   51.29    8.90
  24  -2   1   40.50   12.70
 -24  -2  -1   50.79   11.10
 -24  -2  -1   59.79   11.60
  24  -2   1   57.49   13.50
 -24  -2  -1   49.60   10.70
  24  -2   1   45.10   11.90
 -24   2  -1   42.10   11.50
  24   2   1   56.19   11.70
 -24   2  -1   57.09   12.20
 -24   2  -1   57.29    9.50
  24   2   1   54.29    7.90
 -24   2  -1   48.90   10.70
  24   2   1   58.69   12.40
  24   2   1   51.29    8.70
 -24   2  -1   60.79    7.30
  24   2   1   49.30   12.70
 -24   2  -1   56.59   13.50
  26  -2   1   38.10   10.40
 -26  -2  -1   24.40   10.40
  26  -2   1   24.10   10.00
 -26  -2  -1   39.10   12.30
  26  -2   1   25.10   14.50
 -26  -2  -1   32.80   13.20
  26  -2   1   28.30   14.00
  26  -2   1   17.50   13.80
 -26  -2  -1   29.10    9.70
 -26  -2  -1   48.80   13.40
 -26  -2  -1   46.90    7.80
  26   2   1   32.70   14.60
  26   2   1   14.10   13.10
 -26   2  -1   11.30   12.70
 -26   2  -1   35.80   11.60
  26   2   1   33.00    9.00
 -26   2  -1   38.00   14.10
 -26   2  -1   34.50    7.70
  26   2   1   19.80   13.40
  26   2   1   29.30    9.80
 -26   2  -1   34.40   10.40
 -28  -2  -1   51.79    9.00
 -28  -2  -1   66.19   15.30
  28  -2   1   70.49   16.70
 -28  -2  -1   47.20   15.40
  28  -2   1   42.50   17.10
  28  -2   1   36.40   18.90
  28  -2   1   57.39   11.80
  28  -2   1   50.39   12.30
 -28  -2  -1   68.39   11.90
  28   2   1   54.29   16.60
  28   2   1   77.79   17.40
 -28   2  -1   47.00   20.00
 -28   2  -1   70.79   16.10
 -28   2  -1   65.09   14.10
 -28   2  -1   71.39   15.90
  28   2   1   50.59   11.60
 -28   2  -1   61.29    9.60
  28   2   1   77.69   16.10
  28   2   1   58.59   11.30
 -28   2  -1   89.29   14.50
  30  -2   1   66.09   19.30
 -30  -2  -1   21.20   18.00
 -30  -2  -1   43.30   10.40
  30  -2   1   58.89   21.10
 -30  -2  -1   28.30   13.30
  30  -2   1   45.30   14.10
  30  -2   1   53.39   14.70
  30  -2   1   43.60   18.60
 -30  -2  -1   48.50   17.70
 -30  -2  -1   56.39   14.60
  30   2   1   53.59   18.60
 -30   2  -1   34.90   14.10
 -30   2  -1   60.89   19.00
 -30   2  -1   36.00   10.30
 -30   2  -1   47.40   16.40
  30   2   1   31.90   22.30
  30   2   1   43.80   12.90
 -30   2  -1   43.10   17.80
  30   2   1   41.80   13.40
  30   2   1   22.40   18.80
 -29  -3   1   86.29   17.60
  29  -3  -1   79.59   18.50
 -29  -3   1  111.69   12.30
  29  -3  -1  108.99   21.00
 -29  -3   1   83.29   16.50
  29  -3  -1  116.69   14.50
 -29  -3   1  123.69   15.00
  29  -3  -1   98.29   13.80
  29  -3  -1   78.09   22.00
 -29  -3   1  104.99   11.00
 -29   3   1  126.39   15.10
 -29   3   1   62.79   24.50
  29   3  -1  121.59   19.10
  29   3  -1  116.89   18.70
  29   3  -1   89.29   18.20
  29   3  -1   81.89   12.70
 -29   3   1  113.69   12.00
 -29   3   1   90.89   15.30
 -29   3   1  106.99   19.00
 -29   3   1  109.49   17.90
  29   3  -1   99.79   11.90
 -27  -3   1  217.98   17.70
 -27  -3   1  215.88   16.00
 -27  -3   1  201.18   16.00
 -27  -3   1  188.48   19.50
  27  -3  -1  168.78   19.30
  27  -3  -1  198.88   16.80
  27  -3  -1  172.28   18.90
  27  -3  -1  251.17   23.20
 -27  -3   1  205.08   21.00
  27  -3  -1  201.18   21.80
 -27   3   1  208.18   17.70
  27   3  -1  220.08   21.50
  27   3  -1  212.98   15.40
 -27   3   1  203.58   14.20
 -27   3   1  226.78   22.20
  27   3  -1  223.28   20.50
  27   3  -1  225.78   21.60
 -27   3   1  211.68   22.20
  27   3  -1  219.38   15.80
 -27   3   1  161.78   19.80
  25  -3  -1   34.20   13.30
 -25  -3   1   41.80   12.30
  25  -3  -1   41.20    9.60
 -25  -3   1   42.40    9.90
  25  -3  -1   34.00   12.70
  25  -3  -1   39.90   11.90
  25  -3  -1   57.79   10.00
 -25  -3   1   46.80    9.40
  25  -3  -1   39.00   14.10
 -25  -3   1   47.10    7.70
 -25  -3   1   12.70   13.00
 -25  -3   1   47.40   11.90
 -25  -3   1   41.70    8.40
 -25   3   1   29.10   14.10
 -25   3   1   34.60   10.00
  25   3  -1   32.40    5.90
  25   3  -1   25.60    8.80
  25   3  -1   34.00   15.40
 -25   3   1   34.90   10.00
  25   3  -1   34.80   12.80
 -25   3   1   40.00    5.40
  25   3  -1   32.40   13.10
 -25   3   1   31.70    7.30
 -25   3   1   24.80   11.90
  25   3  -1   35.70   14.10
  25   3  -1   13.30    7.00
  23  -3  -1   99.29   13.40
  23  -3  -1  122.69   14.30
 -23  -3   1  109.99   10.60
 -23  -3   1  111.29    7.90
  23  -3  -1  124.79   14.30
 -23  -3   1  122.79    9.30
  23  -3  -1  141.29   14.60
 -23  -3   1  117.79   13.10
 -23  -3   1  130.89   14.10
 -23  -3   1  115.59   19.90
  23  -3  -1  158.38   11.60
 -23  -3   1  106.89   10.10
  23   3  -1  135.29    8.80
 -23   3   1  131.19   13.70
  23   3  -1  132.59   14.70
  23   3  -1  127.39   14.50
  23   3  -1   93.99   13.10
 -23   3   1  145.59   14.30
 -23   3   1  126.29   12.50
 -23   3   1  117.99   17.10
 -23   3   1  136.79    7.90
 -21  -3   1  230.88   24.10
  21  -3  -1  250.17   14.50
 -21  -3   1  256.17   15.10
 -21  -3   1  255.57   14.20
 -21  -3   1  235.48   16.10
  21  -3  -1  270.17   14.60
  21  -3  -1  271.37   18.10
  21  -3  -1  242.18   17.50
  21  -3  -1  273.07   20.20
 -21  -3   1  279.57   13.80
 -21  -3   1  260.87   17.40
  21  -3  -1  245.78   17.50
  21  -3  -1  275.17   16.70
 -21  -3   1  268.87   13.30
 -21   3   1  253.97   12.20
 -21   3   1  261.77   15.10
 -21   3   1  261.57   16.60
  21   3  -1  254.47   14.30
  21   3  -1  254.37   16.90
  21   3  -1  291.87   17.20
  21   3  -1  249.58   15.20
 -21   3   1  283.17   19.40
 -21   3   1  254.17   13.40
  21   3  -1  273.27   15.90
 -21   3   1  241.08   16.70
  21   3  -1  266.27   13.20
  21   3  -1  259.97   12.20
 -21   3   1  268.27   15.20
 -19  -3   1  175.68   11.10
  19  -3  -1  174.38   11.10
 -19  -3   1  201.18   10.90
  19  -3  -1  177.58   13.60
 -19  -3   1  190.28    9.90
  19  -3  -1  205.08   14.10
  19  -3  -1  200.18   17.00
  19  -3  -1  174.78   14.10
 -19  -3   1  217.38   19.20
 -19  -3   1  184.38   14.00
 -19  -3   1  194.98   12.60
  19  -3  -1  205.48   16.30
  19  -3  -1  189.08   12.90
  19   3  -1  180.38   13.30
  19   3  -1  192.18    9.00
  19   3  -1  171.38    9.60
 -19   3   1  145.59   15.40
  19   3  -1  179.48   11.50
  19   3  -1  140.69   11.40
  19   3  -1  173.58   13.50
 -19   3   1  175.18    8.90
 -19   3   1  195.08   11.80
 -19   3   1  176.58   11.70
 -19   3   1  197.18   13.10
 -19   3   1  182.18   12.70
 -17  -3   1   94.89    7.70
 -17  -3   1   88.89    9.60
  17  -3  -1  109.79    7.80
  17  -3  -1   80.29    8.90
 -17  -3   1   90.89    5.70
 -17  -3   1   88.49    9.00
  17  -3  -1   79.09    7.80
  17  -3  -1  102.79    7.80
 -17  -3   1  102.99   11.20
 -17  -3   1   76.39    6.70
 -17  -3   1   91.69   10.50
 -17  -3   1   76.89    6.20
  17  -3  -1   87.59   10.20
  17  -3  -1   84.99   10.50
  17  -3  -1   87.39    9.00
 -17  -3   1   90.79    8.00
  17   3  -1   97.79    5.90
  17   3  -1  112.89    8.30
 -17   3   1   98.19    9.20
 -17   3   1   97.79    5.40
 -17   3   1   75.69    7.90
 -17   3   1  104.29    9.40
  17   3  -1   97.19    9.10
  17   3  -1   95.09    9.60
  17   3  -1   89.99    7.50
  17   3  -1   92.99    5.50
  17   3  -1   99.09   10.10
 -17   3   1   97.89    6.50
 -17   3   1   92.79    9.40
  17   3  -1   94.69    7.50
 -17   3   1   96.99    8.30
  15  -3  -1  697.63   32.10
  15  -3  -1  724.33   32.10
  15  -3  -1  728.13   32.10
  15  -3  -1  704.33   31.50
 -15  -3   1  763.42   30.90
 -15  -3   1  739.63   32.00
  15  -3  -1  704.63   33.90
 -15  -3   1  743.63   30.50
  15  -3  -1  706.33   32.30
  15  -3  -1  742.33   31.90
  15  -3  -1  687.93   31.10
 -15  -3   1  729.53   30.70
 -15  -3   1  733.53   31.80
 -15  -3   1  724.03   30.70
  15  -3  -1  732.63   31.20
 -15  -3   1  749.62   33.00
 -15  -3   1  746.63   31.20
 -15  -3   1  723.53   31.90
  15   3  -1  730.03   30.40
  15   3  -1  752.72   30.50
 -15   3   1  697.93   31.50
  15   3  -1  719.03   30.20
  15   3  -1  743.33   32.10
 -15   3   1  750.22   30.40
  15   3  -1  735.33   32.00
  15   3  -1  709.33   31.10
  15   3  -1  710.73   30.40
  15   3  -1  719.03   32.10
 -15   3   1  728.43   32.30
 -15   3   1  729.83   31.40
  15   3  -1  701.23   31.80
 -15   3   1  706.23   31.50
 -15   3   1  751.62   31.50
 -15   3   1  728.23   30.80
 -15   3   1  731.03   31.90
 -13  -3   1  396.26   18.00
  13  -3  -1  396.66   17.40
  13  -3  -1  365.16   18.30
  13  -3  -1  399.16   18.00
 -13  -3   1  401.36   17.20
 -13  -3   1  393.26   18.20
  13  -3  -1  394.66   17.50
 -13  -3   1  386.96   16.90
  13  -3  -1  391.56   17.90
  13  -3  -1  390.16   18.00
  13  -3  -1  361.56   18.30
  13  -3  -1  377.16   21.00
 -13  -3   1  390.06   17.20
 -13  -3   1  406.76   19.00
 -13  -3   1  402.76   16.80
 -13  -3   1  397.46   18.60
 -13  -3   1  398.86   16.90
 -13   3   1  409.86   16.70
  13   3  -1  374.26   18.30
  13   3  -1  383.86   16.70
  13   3  -1  406.36   16.80
 -13   3   1  420.96   18.20
  13   3  -1  401.86   18.30
  13   3  -1  400.76   17.90
 -13   3   1  374.76   18.60
 -13   3   1  383.76   17.70
 -13   3   1  406.26   17.10
  13   3  -1  387.56   16.40
  13   3  -1  366.76   17.30
 -13   3   1  392.06   17.80
  13   3  -1  369.36   17.80
  13   3  -1  391.26   16.50
 -13   3   1  378.36   18.00
 -13   3   1  388.56   17.80
 -11  -3   1  609.54   26.70
  11  -3  -1  609.84   26.50
  11  -3  -1  689.93   27.50
  11  -3  -1  622.04   28.50
 -11  -3   1  607.04   26.40
  11  -3  -1  603.84   27.20
  11  -3  -1  655.43   27.50
 -11  -3   1  624.54   27.30
 -11  -3   1  619.54   26.70
  11  -3  -1  630.24   26.80
 -11  -3   1  632.84   26.50
  11  -3  -1  711.03   27.60
 -11  -3   1  628.14   27.60
 -11  -3   1  638.84   27.90
  11  -3  -1  618.24   26.90
 -11   3   1  654.93   27.00
  11   3  -1  603.94   26.30
 -11   3   1  630.84   27.70
 -11   3   1  652.43   27.10
 -11   3   1  649.64   26.60
 -11   3   1  673.73   27.10
  11   3  -1  614.64   26.40
  11   3  -1  586.94   27.30
  11   3  -1  612.24   26.70
  11   3  -1  626.64   26.70
  11   3  -1  625.84   27.40
  11   3  -1  623.74   26.70
   9  -3  -1   40.80    1.90
   9  -3  -1   41.70    4.70
  -9  -3   1   39.10    4.00
   9  -3  -1   33.20    3.50
  -9  -3   1   41.30    3.00
   9  -3  -1   44.50    4.50
  -9  -3   1   36.90    5.20
  -9  -3   1   43.40    2.90
  -9  -3   1   36.70    3.70
   9  -3  -1   36.40    5.80
   9  -3  -1   42.20    4.20
   9  -3  -1   51.59    4.30
   9  -3  -1   34.60    4.30
  -9  -3   1   44.10    3.20
   9  -3  -1   42.90    2.80
   9  -3  -1   37.10    3.60
   9  -3  -1   36.30    1.90
  -9  -3   1   40.60    4.00
  -9  -3   1   46.00    4.80
   9   3  -1   39.30    3.80
   9   3  -1   45.20    4.60
   9   3  -1   39.10    2.90
   9   3  -1   39.10    3.70
  -9   3   1   44.90    3.50
  -9   3   1   43.30    3.00
  -9   3   1   41.70    4.50
  -9   3   1   40.30    4.70
   9   3  -1   43.90    4.30
   9   3  -1   42.90    3.10
  -9   3   1   45.30    2.70
  -9   3   1   45.60    5.00
  -9   3   1   47.40    4.80
   9   3  -1   34.70    3.40
   9   3  -1   44.00    4.20
   9   3  -1   44.60    5.00
   9   3  -1   35.20    2.60
   7  -3  -1 1783.62   73.59
  -7  -3   1 1816.62   73.29
  -7  -3   1 1723.83   73.49
   7  -3  -1 1720.33   73.29
   7  -3  -1 1782.82   73.79
   7  -3  -1 1732.03   73.39
  -7  -3   1 1744.33   72.99
  -7  -3   1 1743.03   73.69
   7  -3  -1 1780.92   73.19
  -7  -3   1 1694.83   73.59
   7  -3  -1 1800.32   72.89
   7  -3  -1 1727.63   73.49
   7  -3  -1 1768.62   73.49
   7  -3  -1 1741.93   73.99
   7  -3  -1 1705.73   73.59
   7  -3  -1 1735.23   73.59
  -7  -3   1 1790.82   73.19
  -7  -3   1 1795.12   73.39
   7   3  -1 1786.62   73.19
   7   3  -1 1768.52   73.59
   7   3  -1 1830.72   73.49
  -7   3   1 1839.02   73.49
  -7   3   1 1814.92   73.59
  -7   3   1 1846.62   73.59
  -7   3   1 1791.52   73.49
   7   3  -1 1743.23   73.19
   7   3  -1 1702.73   73.29
   7   3  -1 1780.42   73.09
  -7   3   1 1794.42   73.19
  -7   3   1 1737.33   73.19
   7   3  -1 1846.12   73.99
  -7   3   1 1877.61   73.49
   7   3  -1 1826.52   73.89
   7   3  -1 1851.21   73.79
   7   3  -1 1828.32   73.89
  -7   3   1 1796.82   73.99
  -7   3   1 1826.82   72.89
  -5  -3   1 3148.59  128.39
  -5  -3   1 3095.59  128.19
   5  -3  -1 3054.89  128.49
  -5  -3   1 3149.98  128.29
  -5  -3   1 2948.10  128.59
   5  -3  -1 3093.89  128.29
   5  -3  -1 3128.69  128.59
  -5  -3   1 3147.69  128.49
   5  -3  -1 3109.19  128.39
   5  -3  -1 3162.88  128.19
   5  -3  -1 3227.08  128.59
   5  -3  -1 3182.38  128.99
   5  -3  -1 3256.17  128.59
   5  -3  -1 3163.18  128.79
  -5  -3   1 3199.58  128.49
   5  -3  -1 3057.89  128.59
  -5  -3   1 3316.87  128.59
  -5  -3   1 3184.28  128.29
   5  -3  -1 3181.98  128.79
  -5  -3   1 3119.09  128.19
   5  -3  -1 3198.38  128.59
  -5  -3   1 3197.58  128.49
  -5  -3   1 3072.49  128.59
   5   3  -1 3161.98  128.09
  -5   3   1 2986.50  128.59
   5   3  -1 3194.08  128.69
  -5   3   1 3289.77  128.59
   5   3  -1 3056.99  128.59
   5   3  -1 3021.70  128.59
   5   3  -1 3219.08  128.79
  -5   3   1 3053.49  128.29
   5   3  -1 3040.00  128.49
  -5   3   1 3135.09  128.29
   5   3  -1 3041.80  128.39
   5   3  -1 3089.19  128.89
  -5   3   1 3196.98  128.19
  -5   3   1 3148.28  128.49
  -5   3   1 3302.37  128.59
  -5   3   1 3266.27  128.59
   5   3  -1 2956.80  128.19
  -5   3   1 3108.69  128.99
   5   3  -1 3033.90  128.49
   5   3  -1 3024.30  128.39
  -5   3   1 3074.09  128.59
  -3  -3   1  635.44   26.30
   3  -3  -1  651.13   26.00
  -3  -3   1  598.94   26.40
   3  -3  -1  634.74   26.40
  -3  -3   1  688.63   26.70
  -3  -3   1  622.64   26.10
   3  -3  -1  641.84   26.20
  -3  -3   1  646.64   26.20
   3  -3  -1  613.14   26.40
  -3  -3   1  650.13   26.20
   3  -3  -1  650.43   26.30
  -3  -3   1  632.54   26.20
   3  -3  -1  647.44   26.40
  -3  -3   1  638.74   26.00
   3  -3  -1  627.14   26.30
  -3  -3   1  649.83   26.00
   3  -3  -1  639.64   26.30
  -3  -3   1  658.13   26.10
  -3  -3   1  645.64   26.40
  -3  -3   1  633.74   26.20
   3  -3  -1  637.74   26.70
   3  -3  -1  678.83   26.40
   3  -3  -1  655.53   26.20
  -3  -3   1  626.74   26.20
   3  -3  -1  609.14   26.30
  -3  -3   1  589.14   26.20
   3  -3  -1  626.64   26.00
   3  -3  -1  611.04   26.30
   3   3  -1  606.14   26.10
   3   3  -1  628.14   26.30
   3   3  -1  609.24   26.20
  -3   3   1  649.93   26.30
  -3   3   1  608.74   26.00
   3   3  -1  595.64   25.90
  -3   3   1  623.54   26.00
  -3   3   1  607.04   26.30
  -3   3   1  644.64   26.40
   3   3  -1  613.64   26.70
   3   3  -1  608.24   26.20
   3   3  -1  630.94   26.60
  -3   3   1  617.34   26.10
  -3   3   1  643.44   26.40
   3   3  -1  636.34   26.10
   3   3  -1  644.44   26.20
   3   3  -1  627.94   26.20
  -3   3   1  611.54   26.30
   3   3  -1  627.04   26.00
   3   3  -1  612.44   26.40
  -3   3   1  634.94   26.30
  -3   3   1  652.53   26.40
  -3   3   1  622.54   26.60
  -3   3   1  648.64   26.00
  -3   3   1  619.14   26.40
   1  -3  -1  535.45   22.50
  -1  -3   1  544.55   22.10
  -1  -3   1  536.45   22.00
   1  -3  -1  521.55   22.20
   1  -3  -1  516.95   22.00
   1  -3  -1  537.05   22.20
  -1  -3   1  552.64   21.80
  -1  -3   1  522.35   22.30
   1  -3  -1  536.35   21.80
  -1  -3   1  513.85   22.10
  -1  -3   1  517.05   22.20
   1  -3  -1  522.75   22.20
   1  -3  -1  541.85   22.10
   1  -3  -1  536.35   22.10
   1  -3  -1  534.85   22.20
   1  -3  -1  549.65   22.30
  -1  -3   1  535.25   22.40
  -1  -3   1  526.45   22.00
  -1  -3   1  519.45   22.30
  -1  -3   1  517.85   22.00
  -1  -3   1  509.85   22.10
   1  -3  -1  526.35   22.00
   1  -3  -1  569.94   22.20
  -1  -3   1  540.15   21.80
   1  -3  -1  540.45   22.20
   1  -3  -1  503.55   22.30
  -1  -3   1  529.95   22.80
  -1  -3   1  541.95   21.80
  -1  -3   1  558.94   22.10
  -1  -3   1  541.05   22.00
  -1  -3   1  518.75   22.00
   1  -3  -1  513.95   22.00
   1   3  -1  544.65   22.00
  -1   3   1  570.64   22.30
   1   3  -1  534.65   22.20
   1   3  -1  526.05   22.00
  -1   3   1  556.84   22.20
   1   3  -1  482.75   22.00
   1   3  -1  538.25   22.30
   1   3  -1  543.75   22.10
  -1   3   1  526.95   21.80
  -1   3   1  553.74   22.20
  -1   3   1  539.85   22.00
   1   3  -1  540.45   22.10
   1   3  -1  526.95   22.00
  -1   3   1  543.05   22.00
   1   3  -1  534.45   21.80
   1   3  -1  547.45   22.50
  -1   3   1  515.35   22.10
  -1   3   1  548.05   22.20
   1   3  -1  456.45   22.10
  -1   3   1  530.05   22.20
  -1   3   1  524.75   22.20
  -1   3   1  510.65   22.50
  -1   3   1  510.45   22.00
   1   3  -1  540.55   22.60
  -1   3   1  543.45   22.30
   1   3  -1  524.65   22.00
  -1   3   1  543.15   22.00
   1   3  -1  500.95   22.30
  -1  -3  -1  852.31   36.30
  -1  -3  -1  907.31   35.90
   1  -3   1  873.91   35.90
   1  -3   1  831.12   35.80
  -1  -3  -1  871.91   36.00
   1  -3   1  851.71   36.20
  -1  -3  -1  875.91   35.80
   1  -3   1  894.21   35.70
  -1  -3  -1  882.21   35.90
   1  -3   1  851.71   36.40
  -1  -3  -1  893.21   36.20
  -1  -3  -1  877.31   36.00
   1  -3   1  862.91   35.80
  -1  -3  -1  884.71   35.60
   1  -3   1  884.21   36.00
  -1  -3  -1  871.81   36.10
   1  -3   1  939.41   36.10
   1  -3   1  908.51   35.70
  -1  -3  -1  871.31   36.10
  -1  -3  -1  821.12   36.00
   1  -3   1  908.31   36.00
  -1  -3  -1  851.91   35.90
   1  -3   1  881.51   36.10
   1  -3   1  870.91   36.00
  -1  -3  -1  867.01   35.90
   1  -3   1  883.11   36.20
   1  -3   1  802.72   36.00
  -1  -3  -1  881.71   35.90
  -1   3  -1  853.11   35.70
   1   3   1  888.81   35.90
  -1   3  -1  870.61   36.10
   1   3   1  870.61   36.10
   1   3   1  834.52   35.80
  -1   3  -1  845.82   36.20
   1   3   1  840.62   36.00
   1   3   1  885.11   36.20
  -1   3  -1  865.11   36.40
  -1   3  -1  875.11   36.00
  -1   3  -1  884.31   35.90
   1   3   1  911.41   36.10
  -1   3  -1  881.11   35.80
  -1   3  -1  846.12   35.70
  -1   3  -1  883.81   35.80
  -1   3  -1  863.31   36.00
   1   3   1  880.31   36.00
  -1   3  -1  874.71   35.90
   1   3   1  830.72   35.80
   1   3   1  883.01   35.60
   1   3   1  903.81   35.90
  -1   3  -1  835.72   36.00
   1   3   1  861.51   35.90
  -1   3  -1  866.41   36.10
  -1   3  -1  859.51   36.00
   1   3   1  875.71   35.90
   1   3   1  834.92   36.20
  -3  -3  -1 2845.42  118.89
   3  -3   1 3025.60  119.29
  -3  -3  -1 2834.12  119.19
   3  -3   1 2837.12  118.99
  -3  -3  -1 2920.91  118.89
   3  -3   1 2981.20  119.39
   3  -3   1 2927.31  119.19
  -3  -3  -1 2885.21  119.09
  -3  -3  -1 2958.00  119.19
   3  -3   1 2841.92  119.49
   3  -3   1 2885.51  119.09
   3  -3   1 2837.82  119.09
   3  -3   1 2827.72  119.19
   3  -3   1 2720.43  119.19
  -3  -3  -1 2868.81  119.09
  -3  -3  -1 2929.61  119.29
   3  -3   1 3022.70  118.89
   3  -3   1 2794.02  119.19
  -3  -3  -1 2935.61  118.89
  -3  -3  -1 2925.11  118.99
   3  -3   1 2850.51  118.99
  -3  -3  -1 2901.81  119.09
  -3  -3  -1 2908.61  118.99
   3   3   1 2840.32  118.89
  -3   3  -1 2981.80  119.19
  -3   3  -1 2999.50  119.49
   3   3   1 2887.71  119.19
   3   3   1 2945.31  118.99
  -3   3  -1 2867.81  119.49
   3   3   1 2942.21  119.09
   3   3   1 2891.11  119.39
   3   3   1 2896.91  118.99
   3   3   1 2924.11  118.89
  -3   3  -1 2989.20  119.19
  -3   3  -1 2824.92  118.89
   3   3   1 2867.91  118.99
   3   3   1 2989.20  119.29
   3   3   1 2943.81  118.99
   3   3   1 2897.11  118.99
  -3   3  -1 2946.81  118.89
  -3   3  -1 2845.12  118.99
  -3   3  -1 3051.79  119.29
   3   3   1 2795.92  118.99
  -3   3  -1 2871.21  119.19
  -3   3  -1 2895.51  118.99
  -3   3  -1 2808.82  119.19
   3   3   1 3114.29  119.29
   5  -3   1  693.33   28.80
  -5  -3  -1  699.23   28.70
  -5  -3  -1  710.03   28.40
   5  -3   1  673.63   28.90
  -5  -3  -1  719.43   28.40
  -5  -3  -1  687.73   28.40
   5  -3   1  700.23   28.60
  -5  -3  -1  695.63   28.80
   5  -3   1  688.63   28.70
   5  -3   1  631.24   28.90
  -5  -3  -1  708.13   28.60
   5  -3   1  717.03   29.10
  -5  -3  -1  700.93   28.40
   5  -3   1  691.33   29.30
   5  -3   1  720.03   28.50
  -5  -3  -1  704.83   28.60
   5  -3   1  706.33   28.80
  -5  -3  -1  688.73   28.60
   5  -3   1  690.13   28.90
  -5  -3  -1  681.93   28.90
   5  -3   1  698.23   28.90
  -5  -3  -1  720.13   28.80
  -5   3  -1  654.23   28.50
  -5   3  -1  702.03   28.50
   5   3   1  656.23   28.40
  -5   3  -1  741.23   28.90
   5   3   1  686.43   29.00
   5   3   1  692.43   28.90
   5   3   1  695.03   28.40
  -5   3  -1  665.53   28.80
  -5   3  -1  686.33   28.90
   5   3   1  662.13   28.50
  -5   3  -1  670.93   28.50
   5   3   1  709.73   28.90
   5   3   1  661.03   28.40
   5   3   1  639.14   29.10
   5   3   1  685.33   28.50
   5   3   1  677.83   28.50
  -5   3  -1  665.13   29.20
  -5   3  -1  668.23   28.90
  -5   3  -1  700.93   28.40
  -5   3  -1  691.43   28.70
   5   3   1  719.73   28.60
   5   3   1  671.83   28.50
  -5   3  -1  673.03   28.80
  -5   3  -1  660.03   28.70
   7  -3   1  236.78   10.60
   7  -3   1  223.98   10.40
   7  -3   1  219.08   10.90
   7  -3   1  217.58   11.10
   7  -3   1  222.88   11.50
  -7  -3  -1  224.88    9.90
  -7  -3  -1  222.18   10.50
   7  -3   1  213.08    9.70
   7  -3   1  231.08   10.90
   7  -3   1  234.88   10.90
  -7  -3  -1  216.18   11.20
  -7  -3  -1  242.68   11.10
  -7  -3  -1  220.68   10.50
  -7  -3  -1  224.88   10.30
  -7  -3  -1  228.08   10.00
   7  -3   1  234.68    9.70
   7  -3   1  246.38   10.30
   7  -3   1  218.78   10.60
  -7   3  -1  237.68   10.10
   7   3   1  256.67   10.30
   7   3   1  244.98   10.00
   7   3   1  242.68   10.80
  -7   3  -1  227.28   10.60
   7   3   1  234.28    9.90
  -7   3  -1  240.18   10.10
   7   3   1  229.08   11.10
   7   3   1  227.58    9.90
   7   3   1  231.78   10.10
  -7   3  -1  213.08   11.10
  -7   3  -1  242.48   10.90
  -7   3  -1  244.58    9.70
  -7   3  -1  230.58   10.60
   7   3   1  245.48   11.00
  -7   3  -1  255.37   11.30
  -9  -3  -1  376.26   16.30
  -9  -3  -1  385.36   16.50
   9  -3   1  407.66   16.60
  -9  -3  -1  374.06   16.80
   9  -3   1  357.16   16.90
   9  -3   1  352.96   17.70
   9  -3   1  371.56   15.90
  -9  -3  -1  376.36   17.00
   9  -3   1  406.06   17.10
  -9  -3  -1  392.36   17.20
  -9  -3  -1  356.26   16.60
   9  -3   1  381.76   17.90
   9  -3   1  410.36   16.80
   9  -3   1  385.56   15.90
   9  -3   1  371.46   17.40
  -9  -3  -1  373.26   16.30
  -9  -3  -1  372.16   16.80
  -9  -3  -1  390.16   16.60
  -9  -3  -1  378.76   16.10
   9  -3   1  370.16   17.20
   9  -3   1  371.66   17.30
   9   3   1  385.96   16.40
  -9   3  -1  377.76   17.00
  -9   3  -1  379.16   16.90
   9   3   1  391.06   16.20
  -9   3  -1  391.96   17.10
  -9   3  -1  405.66   17.80
  -9   3  -1  411.26   17.40
   9   3   1  392.66   16.30
   9   3   1  397.16   17.10
  -9   3  -1  378.86   16.20
   9   3   1  424.86   16.70
   9   3   1  372.06   17.40
  -9   3  -1  388.16   16.40
   9   3   1  380.56   16.20
  -9   3  -1  394.36   17.00
   9   3   1  385.26   17.20
  11  -3   1 2933.21  125.39
  11  -3   1 3063.19  125.09
 -11  -3  -1 3152.28  124.79
  11  -3   1 3122.69  125.29
  11  -3   1 3020.80  125.39
  11  -3   1 3183.28  125.69
  11  -3   1 3007.80  124.09
 -11  -3  -1 2983.70  124.29
  11  -3   1 2983.20  124.99
  11  -3   1 3077.09  124.09
 -11  -3  -1 3005.50  124.69
 -11  -3  -1 3109.29  125.39
 -11  -3  -1 3006.60  124.69
  11  -3   1 3026.20  124.89
 -11  -3  -1 2990.80  124.79
 -11  -3  -1 3029.70  125.19
  11   3   1 3023.30  125.59
  11   3   1 2969.60  125.29
  11   3   1 2964.70  124.49
 -11   3  -1 3093.09  124.69
  11   3   1 2993.40  124.79
  11   3   1 3007.50  124.49
 -11   3  -1 3019.80  125.09
  11   3   1 2957.80  125.29
  11   3   1 3016.70  124.39
 -11   3  -1 3054.59  125.09
 -11   3  -1 3000.80  124.39
 -11   3  -1 3023.00  125.09
 -11   3  -1 3148.59  125.49
  11   3   1 3067.19  124.59
 -13  -3  -1 1226.58   50.59
 -13  -3  -1 1268.17   51.79
  13  -3   1 1271.47   51.89
  13  -3   1 1253.17   51.49
 -13  -3  -1 1169.08   51.09
  13  -3   1 1237.78   51.89
 -13  -3  -1 1270.47   51.29
 -13  -3  -1 1238.78   51.89
 -13  -3  -1 1190.38   50.49
  13  -3   1 1222.08   51.99
 -13  -3  -1 1164.38   51.19
  13  -3   1 1232.58   51.79
  13  -3   1 1239.78   51.29
  13  -3   1 1186.68   53.39
  13  -3   1 1191.88   51.99
 -13  -3  -1 1244.98   50.99
  13  -3   1 1251.57   52.19
 -13  -3  -1 1225.88   51.59
 -13   3  -1 1230.38   51.59
 -13   3  -1 1194.78   51.49
 -13   3  -1 1223.78   51.79
  13   3   1 1310.47   51.29
  13   3   1 1206.88   52.19
  13   3   1 1216.18   51.79
 -13   3  -1 1233.08   51.69
  13   3   1 1257.87   50.99
  13   3   1 1246.18   50.59
  13   3   1 1209.28   50.79
 -13   3  -1 1221.08   50.59
 -13   3  -1 1222.08   51.59
  13   3   1 1202.88   51.89
  13   3   1 1243.88   50.69
 -13   3  -1 1189.88   50.99
 -15  -3  -1  352.16   17.80
  15  -3   1  338.07   16.70
  15  -3   1  367.76   20.20
 -15  -3  -1  349.96   15.50
  15  -3   1  366.66   17.00
  15  -3   1  380.26   18.00
 -15  -3  -1  371.96   16.50
 -15  -3  -1  368.36   15.50
  15  -3   1  336.47   18.20
 -15  -3  -1  342.07   17.50
 -15  -3  -1  361.46   16.50
 -15  -3  -1  362.06   17.10
  15  -3   1  340.37   17.50
 -15  -3  -1  352.66   17.90
 -15  -3  -1  351.96   16.20
  15  -3   1  386.56   18.70
 -15  -3  -1  348.97   17.00
  15  -3   1  367.66   18.90
  15   3   1  368.86   16.80
  15   3   1  349.37   16.60
 -15   3  -1  386.76   17.40
 -15   3  -1  377.26   17.20
  15   3   1  352.06   18.00
  15   3   1  375.96   16.00
 -15   3  -1  369.86   17.60
 -15   3  -1  351.16   17.60
 -15   3  -1  410.66   18.20
 -15   3  -1  359.56   16.20
  15   3   1  351.26   18.10
 -15   3  -1  375.16   15.80
  15   3   1  378.96   18.00
 -15   3  -1  384.86   17.90
 -17  -3  -1   69.99    7.00
 -17  -3  -1   63.09    4.60
  17  -3   1   54.69    8.50
  17  -3   1   65.39    7.20
  17  -3   1   86.59    8.80
  17  -3   1   79.69    8.00
 -17  -3  -1   57.99    9.30
  17  -3   1   84.09   10.20
 -17  -3  -1   64.39    6.80
 -17  -3  -1   50.69    5.40
 -17  -3  -1   73.29    7.10
 -17  -3  -1   68.59    4.50
 -17  -3  -1   53.49    7.80
 -17  -3  -1   80.59    7.40
  17  -3   1   77.29    8.60
  17  -3   1   66.39    9.60
  17  -3   1   73.49    9.00
 -17  -3  -1   78.59    7.80
  17   3   1   90.59    8.40
 -17   3  -1   85.89    9.00
  17   3   1   72.69    5.00
 -17   3  -1   57.99    7.10
 -17   3  -1   76.99    7.80
  17   3   1   72.19    6.90
  17   3   1   68.49    8.40
 -17   3  -1   74.69    8.10
 -17   3  -1   51.39    9.70
  17   3   1   52.89    8.10
  17   3   1   62.59    6.10
 -17   3  -1   75.79    5.90
 -17   3  -1   54.29    8.40
  17   3   1   58.99    7.00
 -17   3  -1   69.99    4.70
  19  -3   1   47.40    8.90
 -19  -3  -1   44.50    5.80
  19  -3   1   44.30    5.50
 -19  -3  -1   41.20    3.80
 -19  -3  -1   49.10    7.40
 -19  -3  -1   35.50    3.90
  19  -3   1   31.60    7.20
  19  -3   1   36.50   11.20
 -19  -3  -1   34.30    4.80
 -19  -3  -1   30.00    6.00
 -19  -3  -1   22.00    7.90
 -19  -3  -1   44.10   11.00
  19  -3   1   42.80   12.50
  19  -3   1   39.30   10.30
  19  -3   1   26.80    9.30
 -19  -3  -1   37.60    8.70
  19  -3   1   35.20    7.80
 -19  -3  -1   42.10    7.30
  19   3   1   44.80    9.00
  19   3   1   46.10    5.10
 -19   3  -1   24.00    6.60
 -19   3  -1   32.60    7.80
 -19   3  -1   39.40    7.20
 -19   3  -1   38.70    4.90
  19   3   1   38.70    7.70
 -19   3  -1   40.70    9.90
  19   3   1   35.30    3.90
  19   3   1   46.80    6.20
 -19   3  -1   37.60    3.70
  19   3   1   50.19    8.60
 -21  -3  -1   28.10    8.40
  21  -3   1   27.50   10.60
  21  -3   1   30.20    7.40
 -21  -3  -1   23.70    8.30
  21  -3   1   36.10   15.70
 -21  -3  -1   27.20    5.20
 -21  -3  -1   24.60    6.40
  21  -3   1   39.80    8.90
  21  -3   1   40.40   10.70
 -21  -3  -1   38.20   13.30
  21  -3   1   54.19   21.20
  21  -3   1   45.70    9.90
 -21  -3  -1   31.00    6.90
 -21  -3  -1   31.60    8.40
 -21  -3  -1   27.40    9.40
  21  -3   1   43.70    7.30
  21   3   1   14.90    9.30
 -21   3  -1   40.50    4.00
 -21   3  -1   45.00    7.90
  21   3   1   37.40    7.00
  21   3   1   38.50    5.90
  21   3   1   39.60    4.40
 -21   3  -1   29.60    9.00
 -21   3  -1   25.20   10.30
 -21   3  -1   32.50    5.60
 -21   3  -1   28.80   10.00
 -21   3  -1   33.70    8.90
  21   3   1   36.70   10.20
  21   3   1   38.90   10.00
  21   3   1   42.50    9.60
 -23  -3  -1  114.49   11.50
 -23  -3  -1   87.49   12.20
  23  -3   1  105.09   10.10
 -23  -3  -1  106.89    9.00
  23  -3   1  131.69   15.20
  23  -3   1  110.69   16.10
 -23  -3  -1  105.39   10.40
 -23  -3  -1   99.09    9.50
 -23  -3  -1   86.39   11.20
 -23  -3  -1   91.79   16.80
 -23  -3  -1  125.39   12.30
  23  -3   1   92.09   14.30
 -23   3  -1  109.09    7.30
 -23   3  -1  106.99   10.70
  23   3   1  127.39   13.30
 -23   3  -1   64.89   12.70
 -23   3  -1  119.59    9.30
  23   3   1   94.29   10.60
  23   3   1  113.59   10.10
 -23   3  -1  116.99   13.70
  23   3   1   99.49   13.00
  23   3   1  108.89   13.30
  23   3   1  108.89    8.00
 -25  -3  -1   35.40   11.10
  25  -3   1   16.30   12.90
 -25  -3  -1   27.20    8.70
  25  -3   1   53.79   14.70
 -25  -3  -1   35.00   10.50
  25  -3   1   34.40   10.10
  25  -3   1   41.60   10.00
 -25  -3  -1   28.40   11.30
 -25  -3  -1   34.90    7.10
  25  -3   1   49.30   15.30
 -25  -3  -1   45.50   12.60
  25   3   1   34.30   13.50
 -25   3  -1   45.30   13.60
  25   3   1   52.49   15.40
 -25   3  -1   27.10    6.90
  25   3   1   31.10   12.90
 -25   3  -1   43.40   16.00
  25   3   1   32.20    5.80
  25   3   1   27.30    8.50
 -25   3  -1   44.60   11.90
  25   3   1   32.80    8.00
 -25   3  -1   45.50   10.40
 -25   3  -1   46.20   12.30
 -27  -3  -1    1.80   13.80
  27  -3   1    9.20   10.60
 -27  -3  -1    4.20   10.90
 -27  -3  -1   -0.10   10.00
 -27  -3  -1    1.50    7.60
 -27  -3  -1   21.30   13.40
  27  -3   1   -5.30   12.10
  27  -3   1   12.30   14.70
 -27   3  -1   10.10   11.20
 -27   3  -1    3.40   14.70
  27   3   1   -1.60    9.10
  27   3   1   12.40   10.20
 -27   3  -1   17.40   19.20
 -27   3  -1    5.20    7.90
  27   3   1    5.60   14.00
  27   3   1   -1.00   15.80
 -27   3  -1    5.90   13.30
  27   3   1   -4.40   14.50
 -27   3  -1    3.90   11.80
 -29  -3  -1   -7.80   15.30
 -29  -3  -1   -0.30   11.60
  29  -3   1  -20.40   18.90
  29  -3   1   -8.70   17.40
 -29  -3  -1    6.40   16.00
  29  -3   1   14.20   17.70
 -29  -3  -1   11.60   13.50
  29  -3   1   -2.80   14.00
  29  -3   1    7.70   12.50
 -29  -3  -1   -4.70    8.90
 -29   3  -1   -5.20   23.60
  29   3   1  -21.50   17.60
  29   3   1    2.90   11.20
 -29   3  -1    0.50   15.70
 -29   3  -1    1.20   13.40
 -29   3  -1   -5.90    9.20
  29   3   1    9.60   17.10
 -29   3  -1  -11.40   17.10
  29   3   1   -3.80   16.90
 -29   3  -1    3.50   13.60
  29   3   1   12.60   11.80
 -30  -4   1   -1.10   14.50
  30  -4  -1  -19.70   18.70
  30  -4  -1    3.40   15.30
 -30  -4   1   10.60   17.00
 -30  -4   1    7.30    9.60
  30  -4  -1   12.40   20.90
 -30  -4   1    0.00   11.30
  30  -4  -1   24.50   21.60
 -30  -4   1   14.20   18.00
  30  -4  -1   25.40   14.40
  30   4  -1    3.90   11.20
 -30   4   1   14.00   16.30
  30   4  -1    7.60   18.70
 -30   4   1   -5.40   18.70
  30   4  -1    7.80   12.80
  30   4  -1   11.90   18.70
 -30   4   1    4.00   10.20
  30   4  -1   19.20   18.90
 -30   4   1   25.40   28.50
 -30   4   1   26.20   14.60
 -30   4   1    1.00   18.10
  28  -4  -1   88.59   14.40
 -28  -4   1  122.29   16.40
  28  -4  -1  115.79   14.30
  28  -4  -1   82.09   19.50
 -28  -4   1  106.69   12.40
 -28  -4   1  107.89   16.80
  28  -4  -1   98.99   17.70
  28  -4  -1  103.59   21.80
 -28  -4   1  113.29   11.50
 -28  -4   1  104.89   13.70
 -28   4   1   78.89   16.20
 -28   4   1   93.19   15.60
  28   4  -1  140.49   13.10
  28   4  -1  103.09   19.30
 -28   4   1  120.99   14.30
  28   4  -1  113.39   11.30
  28   4  -1   97.79   17.10
  28   4  -1  108.69   18.10
 -28   4   1  114.49   12.90
 -28   4   1   94.59   24.40
 -26  -4   1    1.90   21.70
  26  -4  -1    4.50   12.30
  26  -4  -1   -4.10   15.30
  26  -4  -1   12.10   14.20
 -26  -4   1   -3.70   10.40
  26  -4  -1   14.70    9.80
 -26  -4   1   27.60   12.10
  26  -4  -1    0.80   15.70
 -26  -4   1    6.10    6.90
 -26  -4   1   10.90    9.90
  26   4  -1    2.70   13.90
 -26   4   1    2.50    8.20
 -26   4   1   22.20   16.60
 -26   4   1    5.80   10.50
 -26   4   1   -2.60   12.80
 -26   4   1    3.30    6.00
  26   4  -1    5.50    9.30
 -26   4   1   15.00   12.10
  26   4  -1    9.60   13.30
  26   4  -1    7.20    6.60
  26   4  -1   -3.20    9.50
 -24  -4   1   67.79    8.00
 -24  -4   1   77.09    9.80
 -24  -4   1   78.09   13.70
  24  -4  -1   71.49    9.70
 -24  -4   1   66.99   10.20
  24  -4  -1   76.99    9.90
 -24  -4   1   92.09   11.90
 -24  -4   1   81.49   12.70
 -24  -4   1   75.09    8.60
  24  -4  -1  106.39   12.20
  24  -4  -1   91.19   13.80
  24  -4  -1   94.89   16.50
  24  -4  -1   78.19   14.70
 -24   4   1   91.49    8.20
  24   4  -1   72.89   14.40
 -24   4   1   65.79   16.80
  24   4  -1   71.89   13.00
  24   4  -1   75.29    7.10
 -24   4   1   84.09    9.40
  24   4  -1   72.79    7.60
 -24   4   1   86.79   11.90
 -24   4   1   77.69   10.90
  24   4  -1   76.29   12.00
 -24   4   1   67.69   12.10
  24   4  -1   86.59   13.20
  24   4  -1   69.09    9.20
 -22  -4   1    3.10    4.40
 -22  -4   1    5.80    7.10
  22  -4  -1   16.40    9.40
 -22  -4   1   -0.60    7.40
 -22  -4   1    5.30    9.10
  22  -4  -1   -2.40   11.20
  22  -4  -1   11.10   10.40
 -22  -4   1    8.30    5.00
  22  -4  -1    9.70    7.40
 -22  -4   1   -9.50   16.10
 -22  -4   1   18.20   10.40
 -22  -4   1   -1.20    5.90
  22  -4  -1   -7.20   11.60
 -22  -4   1    2.50    9.60
  22  -4  -1    6.40    7.40
  22   4  -1    2.70    4.90
 -22   4   1    0.50    8.20
 -22   4   1    4.50    5.40
  22   4  -1    5.50    5.00
  22   4  -1    7.90    8.60
 -22   4   1    0.70   13.30
 -22   4   1    4.10    4.40
  22   4  -1    3.10    6.70
 -22   4   1    5.30    9.50
 -22   4   1    4.20    7.90
  22   4  -1   11.80   10.20
  22   4  -1   10.40   10.20
  22   4  -1    0.90   10.80
  20  -4  -1  149.88   10.80
  20  -4  -1  140.19   11.20
 -20  -4   1  151.38    9.70
  20  -4  -1  165.48   14.80
 -20  -4   1  149.99   12.60
 -20  -4   1  145.69   10.90
  20  -4  -1  155.58   14.20
 -20  -4   1  138.69   10.90
  20  -4  -1  137.69   12.90
 -20  -4   1  150.58   13.70
  20  -4  -1  100.89   25.50
 -20  -4   1  170.28   16.90
 -20  -4   1  155.68    8.60
 -20  -4   1  140.19   13.20
  20  -4  -1  154.38   13.80
 -20   4   1  144.79    8.10
  20   4  -1  137.69   10.20
 -20   4   1  143.79   11.90
 -20   4   1  132.79   14.30
 -20   4   1  152.08    9.40
  20   4  -1  148.39   11.10
  20   4  -1  166.28   13.70
 -20   4   1  148.99   11.50
  20   4  -1  124.89   12.70
 -20   4   1  157.88   13.00
 -20   4   1  150.08   14.80
  20   4  -1  153.38    8.90
  20   4  -1  148.09   13.70
  20   4  -1  149.29    8.50
 -18  -4   1  110.39    9.10
 -18  -4   1  102.69    7.70
  18  -4  -1  111.79   11.60
  18  -4  -1  105.19    8.70
  18  -4  -1  112.09   10.60
  18  -4  -1  117.89   10.60
  18  -4  -1   92.09   12.70
 -18  -4   1  102.69    7.80
 -18  -4   1  111.59   12.00
 -18  -4   1  135.29   10.50
 -18  -4   1  112.99   11.00
 -18  -4   1  117.69    8.90
  18  -4  -1  119.69   10.80
 -18  -4   1  108.09    7.10
 -18  -4   1  109.19   12.90
  18  -4  -1  101.49    7.50
 -18   4   1  114.09   12.40
  18   4  -1  124.99   11.40
 -18   4   1  114.79    6.90
  18   4  -1  133.79   11.30
  18   4  -1  115.69    8.40
 -18   4   1  125.09    9.60
  18   4  -1   94.79   10.60
  18   4  -1  119.89    6.80
  18   4  -1  117.19    6.90
  18   4  -1  103.69    8.40
 -18   4   1  120.09   11.00
  18   4  -1  115.49    7.20
 -18   4   1   93.19    9.80
 -18   4   1  120.59    7.60
 -18   4   1  107.19   10.70
  16  -4  -1   58.89    9.20
 -16  -4   1   45.50    5.00
  16  -4  -1   31.30    5.20
 -16  -4   1   43.30    6.50
 -16  -4   1   53.19    5.20
  16  -4  -1   43.40    7.30
  16  -4  -1   38.30    5.40
  16  -4  -1   41.60    6.40
 -16  -4   1   48.80    7.20
 -16  -4   1   43.40    7.80
 -16  -4   1   50.29    4.60
 -16  -4   1   36.90    4.30
 -16  -4   1   44.20    9.80
 -16  -4   1   38.20    5.30
  16  -4  -1   49.60    7.20
  16  -4  -1   48.60    7.70
 -16   4   1   58.99    9.40
 -16   4   1   40.90    4.20
 -16   4   1   48.70    6.00
  16   4  -1   37.40    4.00
  16   4  -1   45.30    4.80
  16   4  -1   51.49    7.20
 -16   4   1   30.10    6.00
  16   4  -1   58.39    7.20
  16   4  -1   46.00    7.10
 -16   4   1   39.20    9.60
  16   4  -1   46.50    5.20
 -16   4   1   39.70    6.50
  16   4  -1   46.80    4.70
  16   4  -1   39.90    4.20
 -16   4   1   40.70    4.60
 -16   4   1   48.30    7.30
 -14  -4   1  585.64   24.40
  14  -4  -1  591.44   25.60
 -14  -4   1  599.04   24.60
 -14  -4   1  563.14   25.50
  14  -4  -1  582.24   25.90
  14  -4  -1  597.24   25.00
 -14  -4   1  577.54   24.50
  14  -4  -1  596.74   26.50
 -14  -4   1  563.54   24.80
  14  -4  -1  609.04   26.00
 -14  -4   1  548.65   25.70
  14  -4  -1  607.74   25.30
 -14  -4   1  581.94   26.00
 -14  -4   1  552.64   26.80
  14  -4  -1  561.74   25.90
 -14   4   1  577.44   24.60
 -14   4   1  561.74   26.00
 -14   4   1  546.75   24.50
  14   4  -1  577.44   24.00
  14   4  -1  581.94   23.90
 -14   4   1  591.94   25.10
 -14   4   1  565.94   25.60
 -14   4   1  598.84   25.50
  14   4  -1  559.84   24.20
  14   4  -1  563.04   24.80
  14   4  -1  560.24   25.80
 -14   4   1  562.24   26.00
 -14   4   1  566.44   26.40
  14   4  -1  541.35   25.70
  14   4  -1  569.84   24.30
  14   4  -1  538.05   25.80
  12  -4  -1   20.90    8.50
 -12  -4   1   13.70    4.10
  12  -4  -1   21.50    5.60
  12  -4  -1   16.90    4.70
  12  -4  -1   25.70    5.10
 -12  -4   1   21.10    5.80
  12  -4  -1   16.20    3.40
 -12  -4   1   26.20    3.20
 -12  -4   1   15.20    6.40
 -12  -4   1   25.20    2.90
  12  -4  -1   17.40    4.10
  12  -4  -1   18.20    4.00
 -12  -4   1   27.10    2.90
  12  -4  -1   16.00    3.80
 -12  -4   1   24.70    4.80
  12  -4  -1   18.90    5.50
 -12   4   1   16.90    2.70
 -12   4   1   27.20    2.80
  12   4  -1   21.70    4.90
 -12   4   1   24.80    4.60
  12   4  -1   21.10    3.50
  12   4  -1   20.70    2.50
  12   4  -1   22.50    5.10
  12   4  -1   23.40    4.30
  12   4  -1   20.30    1.90
 -12   4   1   18.40    5.80
  12   4  -1   25.30    4.90
 -12   4   1   19.60    4.90
  12   4  -1   22.60    1.80
 -12   4   1   23.70    4.20
  10  -4  -1  572.04   24.80
 -10  -4   1  573.94   26.00
  10  -4  -1  602.24   24.30
  10  -4  -1  568.04   25.70
  10  -4  -1  598.64   25.10
  10  -4  -1  576.14   25.50
 -10  -4   1  612.44   24.80
  10  -4  -1  589.54   24.30
  10  -4  -1  606.04   25.30
 -10  -4   1  593.64   25.10
 -10  -4   1  593.24   24.80
 -10  -4   1  556.44   25.60
  10  -4  -1  622.34   25.90
 -10  -4   1  615.04   26.30
 -10  -4   1  574.84   25.40
 -10   4   1  581.34   25.60
 -10   4   1  604.34   24.90
 -10   4   1  626.64   24.80
 -10   4   1  583.14   25.60
  10   4  -1  581.74   24.90
 -10   4   1  579.34   25.60
 -10   4   1  600.14   24.40
  10   4  -1  573.24   25.00
  10   4  -1  611.54   25.40
  10   4  -1  621.54   25.80
  10   4  -1  601.64   25.70
  10   4  -1  582.04   24.80
  10   4  -1  587.74   26.20
  10   4  -1  570.84   25.00
 -10   4   1  581.34   25.50
  10   4  -1  559.04   26.10
   8  -4  -1  448.76   18.90
  -8  -4   1  448.66   18.80
   8  -4  -1  453.35   18.70
  -8  -4   1  427.26   18.00
   8  -4  -1  430.76   20.00
   8  -4  -1  438.76   18.80
  -8  -4   1  412.86   18.50
   8  -4  -1  431.26   18.80
  -8  -4   1  448.26   18.30
   8  -4  -1  409.76   18.80
  -8  -4   1  438.86   18.00
  -8  -4   1  430.86   19.30
   8  -4  -1  426.86   18.30
   8  -4  -1  432.86   18.60
  -8  -4   1  418.56   18.00
  -8  -4   1  443.56   18.50
   8  -4  -1  462.55   19.10
   8   4  -1  448.96   18.10
  -8   4   1  464.15   19.50
  -8   4   1  413.26   18.60
   8   4  -1  405.96   18.40
   8   4  -1  409.46   19.40
  -8   4   1  410.86   17.70
  -8   4   1  418.76   18.00
  -8   4   1  413.36   18.80
  -8   4   1  443.26   18.80
   8   4  -1  429.76   18.90
   8   4  -1  419.86   18.30
   8   4  -1  380.96   18.60
   8   4  -1  414.46   19.00
  -8   4   1  407.76   18.70
   8   4  -1  407.16   17.90
   8   4  -1  433.66   18.20
  -6  -4   1  391.46   16.40
  -6  -4   1  359.76   16.20
  -6  -4   1  390.96   15.90
   6  -4  -1  390.36   16.20
  -6  -4   1  430.96   16.70
  -6  -4   1  406.16   16.80
   6  -4  -1  381.76   16.40
   6  -4  -1  383.66   16.10
  -6  -4   1  403.66   16.60
   6  -4  -1  410.16   16.70
   6  -4  -1  344.37   17.50
   6  -4  -1  363.46   16.70
   6  -4  -1  429.06   17.30
  -6  -4   1  382.06   16.00
  -6  -4   1  394.96   16.40
  -6  -4   1  380.56   15.90
  -6  -4   1  392.16   17.00
  -6  -4   1  375.56   16.00
   6  -4  -1  402.46   15.90
  -6   4   1  366.46   16.70
  -6   4   1  374.66   16.20
   6   4  -1  367.36   16.20
  -6   4   1  373.26   16.50
   6   4  -1  366.56   16.70
   6   4  -1  356.46   16.30
   6   4  -1  375.16   16.70
   6   4  -1  380.66   17.40
   6   4  -1  360.56   16.10
  -6   4   1  371.76   17.30
  -6   4   1  388.26   16.60
   6   4  -1  350.26   15.90
   6   4  -1  364.76   15.80
   6   4  -1  363.56   15.70
  -6   4   1  387.16   15.90
  -6   4   1  404.16   16.80
   6   4  -1  353.76   16.20
   4  -4  -1 1699.33   67.59
  -4  -4   1 1675.03   66.59
  -4  -4   1 1668.03   66.79
  -4  -4   1 1566.24   66.79
  -4  -4   1 1617.04   66.89
  -4  -4   1 1631.24   66.79
   4  -4  -1 1615.84   67.09
  -4  -4   1 1642.54   67.39
  -4  -4   1 1678.63   66.59
  -4  -4   1 1563.74   66.99
  -4  -4   1 1607.44   66.79
   4  -4  -1 1626.34   66.89
  -4  -4   1 1640.94   66.89
  -4  -4   1 1709.83   67.19
   4  -4  -1 1622.94   67.09
  -4  -4   1 1645.44   66.99
   4  -4  -1 1634.24   67.09
   4  -4  -1 1584.24   67.09
   4  -4  -1 1610.34   66.69
   4  -4  -1 1647.94   66.69
   4  -4  -1 1692.63   67.19
   4  -4  -1 1672.13   67.29
   4  -4  -1 1598.04   66.89
  -4   4   1 1668.23   67.09
  -4   4   1 1662.63   66.89
   4   4  -1 1642.94   67.09
   4   4  -1 1593.14   67.39
  -4   4   1 1542.35   67.09
  -4   4   1 1643.24   66.69
  -4   4   1 1632.44   67.49
  -4   4   1 1636.64   66.89
  -4   4   1 1665.23   67.09
   4   4  -1 1621.74   67.49
   4   4  -1 1625.44   67.09
  -4   4   1 1570.34   67.09
   4   4  -1 1565.14   66.89
  -4   4   1 1595.44   67.09
   4   4  -1 1676.33   66.79
  -4   4   1 1683.43   66.69
  -4   4   1 1538.85   66.69
   4   4  -1 1547.25   66.59
   4   4  -1 1567.34   66.69
   4   4  -1 1574.24   66.89
   4   4  -1 1592.54   66.89
  -2  -4   1 4047.59  162.38
  -2  -4   1 3859.71  162.28
  -2  -4   1 3825.82  162.68
   2  -4  -1 3977.90  162.28
  -2  -4   1 3983.70  162.58
  -2  -4   1 4002.40  161.98
  -2  -4   1 4040.80  162.88
  -2  -4   1 4056.69  162.18
  -2  -4   1 3908.51  162.18
  -2  -4   1 3989.70  162.18
   2  -4  -1 3972.00  162.58
  -2  -4   1 4001.70  162.38
  -2  -4   1 4077.99  162.38
   2  -4  -1 4027.10  162.48
  -2  -4   1 4071.39  161.98
   2  -4  -1 3936.61  162.48
   2  -4  -1 3942.21  162.48
   2  -4  -1 3979.70  162.48
   2  -4  -1 3609.44  162.58
   2  -4  -1 4043.80  162.08
   2  -4  -1 4035.20  162.28
   2  -4  -1 3998.30  162.88
  -2  -4   1 4116.39  162.38
  -2   4   1 3934.01  162.48
   2   4  -1 3970.10  162.98
   2   4  -1 3919.41  162.28
  -2   4   1 4002.50  162.38
   2   4  -1 3928.01  162.38
  -2   4   1 4013.90  162.48
   2   4  -1 3905.71  162.48
  -2   4   1 4005.30  162.88
  -2   4   1 3787.32  162.08
   2   4  -1 3673.53  162.68
   2   4  -1 4006.30  162.28
   2   4  -1 3950.30  161.98
   2   4  -1 4109.39  162.38
  -2   4   1 3973.00  162.28
  -2   4   1 3834.92  162.38
   2   4  -1 4008.20  162.18
  -2   4   1 3864.21  162.08
  -2   4   1 3905.71  162.28
   2   4  -1 4122.79  162.38
  -2   4   1 3612.64  162.58
  -2   4   1 4367.96  162.78
  -2   4   1 3964.40  162.48
   2   4  -1 3910.81  162.28
   0  -4  -1  578.64   24.30
   0  -4  -1  569.64   24.20
   0  -4   1  580.14   24.30
   0  -4   1  587.24   24.30
   0  -4  -1  605.74   24.50
   0  -4   1  574.44   23.70
   0  -4   1  566.74   24.40
   0  -4   1  580.24   24.10
   0  -4  -1  562.64   24.20
   0  -4  -1  561.44   23.70
   0  -4  -1  579.14   24.10
   0  -4   1  590.04   24.20
   0  -4  -1  569.54   24.10
   0  -4   1  579.54   23.70
   0  -4  -1  615.14   24.40
   0  -4   1  580.14   24.30
   0  -4  -1  569.94   24.00
   0  -4   1  604.24   24.50
   0  -4   1  586.14   24.00
   0  -4  -1  568.04   24.70
   0  -4   1  577.04   24.80
   0   4   1  593.14   24.30
   0   4  -1  581.84   23.70
   0   4   1  592.84   24.00
   0   4   1  599.54   24.70
   0   4  -1  587.14   24.10
   0   4  -1  600.44   24.30
   0   4  -1  589.54   24.90
   0   4   1  563.94   24.30
   0   4   1  606.04   24.30
   0   4  -1  579.14   24.10
   0   4   1  584.04   24.10
   0   4  -1  570.94   24.40
   0   4  -1  585.44   24.20
   0   4   1  555.54   24.10
   0   4   1  550.74   24.00
   0   4  -1  553.84   24.20
   0   4   1  552.64   24.20
   0   4  -1  553.14   24.20
   2  -4   1 4024.00  161.18
  -2  -4  -1 3777.92  161.48
   2  -4   1 4008.00  161.28
   2  -4   1 3840.72  161.38
   2  -4   1 3741.03  161.78
  -2  -4  -1 3915.31  161.48
  -2  -4  -1 4026.60  161.38
   2  -4   1 3961.90  161.58
  -2  -4  -1 3937.61  161.38
  -2  -4  -1 3993.80  161.38
  -2  -4  -1 4029.00  161.18
   2  -4   1 3928.91  161.48
   2  -4   1 3948.20  161.68
  -2  -4  -1 4113.99  161.88
  -2  -4  -1 4053.89  161.58
   2  -4   1 3945.61  161.68
   2  -4   1 3979.20  162.08
  -2  -4  -1 3897.61  161.68
   2  -4   1 4007.30  161.68
  -2  -4  -1 3980.50  161.58
  -2   4  -1 4008.30  161.48
   2   4   1 3813.52  161.88
   2   4   1 3977.40  161.18
   2   4   1 3741.63  161.38
  -2   4  -1 3950.40  161.18
   2   4   1 3966.40  161.58
  -2   4  -1 3981.10  161.38
  -2   4  -1 4044.50  161.58
   2   4   1 4062.79  161.68
   2   4   1 3834.52  161.48
  -2   4  -1 3880.21  161.68
   2   4   1 3748.02  161.38
   2   4   1 3847.22  161.48
  -2   4  -1 3915.41  162.08
  -2   4  -1 3847.11  161.28
  -2   4  -1 4098.19  161.48
   2   4   1 3983.90  161.88
   4  -4   1 2523.95  104.79
  -4  -4  -1 2622.84  104.99
   4  -4   1 2520.65  104.99
   4  -4   1 2542.25  105.19
  -4  -4  -1 2514.35  104.99
   4  -4   1 2630.64  104.99
  -4  -4  -1 2588.14  104.49
  -4  -4  -1 2576.54  104.79
  -4  -4  -1 2519.85  104.49
   4  -4   1 2577.04  104.59
  -4  -4  -1 2587.54  104.59
   4  -4   1 2527.35  104.79
  -4  -4  -1 2542.45  104.39
   4  -4   1 2667.43  105.29
   4  -4   1 2633.54  105.09
  -4  -4  -1 2538.55  104.79
   4  -4   1 2618.94  105.49
   4  -4   1 2566.74  104.59
   4  -4   1 2613.74  104.69
  -4   4  -1 2548.55  104.69
  -4   4  -1 2436.66  104.59
  -4   4  -1 2658.83  105.19
   4   4   1 2627.84  104.49
   4   4   1 2447.06  104.89
  -4   4  -1 2405.96  104.69
   4   4   1 2547.05  104.69
  -4   4  -1 2535.55  104.59
  -4   4  -1 2608.74  104.99
  -4   4  -1 2502.55  104.69
  -4   4  -1 2557.14  104.99
   4   4   1 2624.34  104.89
   4   4   1 2422.86  105.59
  -4   4  -1 2412.46  104.99
  -4   4  -1 2535.95  104.79
  -4   4  -1 2536.55  105.39
   4   4   1 2479.15  105.09
   4   4   1 2570.84  104.69
  -4   4  -1 2563.64  104.59
  -4   4  -1 2588.24  104.99
   6  -4   1  912.11   37.50
  -6  -4  -1  906.11   37.00
   6  -4   1  907.01   37.10
   6  -4   1  890.71   37.30
  -6  -4  -1  916.81   37.20
   6  -4   1  926.71   36.70
  -6  -4  -1  861.01   36.70
  -6  -4  -1  901.71   37.10
  -6  -4  -1  873.91   36.80
  -6  -4  -1  893.01   36.80
   6  -4   1  855.41   37.50
   6  -4   1  909.91   37.10
  -6  -4  -1  889.41   37.70
   6  -4   1  896.11   38.00
  -6  -4  -1  862.81   37.00
   6  -4   1  847.12   37.40
   6   4   1  908.21   36.80
  -6   4  -1  906.41   37.30
   6   4   1  859.51   36.90
  -6   4  -1  861.51   37.10
  -6   4  -1  931.01   37.30
   6   4   1  871.11   36.90
   6   4   1  901.71   37.60
  -6   4  -1  840.82   37.00
  -6   4  -1  866.91   37.40
  -6   4  -1  866.11   37.40
   6   4   1  913.81   36.90
   6   4   1  915.91   37.00
  -6   4  -1  890.41   36.70
   6   4   1  877.41   37.40
  -6   4  -1  959.50   37.50
   6   4   1  882.21   36.90
  -6   4  -1  882.81   37.90
  -6   4  -1  901.21   36.90
   6   4   1  876.81   36.80
   6   4   1  915.21   37.50
   8  -4   1 1702.23   68.59
   8  -4   1 1651.53   68.49
  -8  -4  -1 1690.13   67.79
   8  -4   1 1630.44   68.19
  -8  -4  -1 1709.93   67.79
  -8  -4  -1 1655.03   68.39
   8  -4   1 1625.54   67.59
   8  -4   1 1685.63   67.59
  -8  -4  -1 1642.74   67.99
   8  -4   1 1654.13   68.79
  -8  -4  -1 1668.63   68.29
  -8  -4  -1 1671.53   67.79
   8  -4   1 1714.03   68.59
   8   4   1 1620.44   67.79
   8   4   1 1582.84   67.69
   8   4   1 1605.74   67.79
   8   4   1 1656.43   68.39
  -8   4  -1 1629.24   68.19
  -8   4  -1 1581.24   68.39
  -8   4  -1 1652.43   68.39
  -8   4  -1 1627.44   67.59
  -8   4  -1 1627.44   67.89
   8   4   1 1637.04   67.89
  -8   4  -1 1638.94   68.39
  -8   4  -1 1627.84   68.79
  10  -4   1 2444.26   98.89
  10  -4   1 2363.86   97.99
 -10  -4  -1 2414.96   98.39
 -10  -4  -1 2389.46   98.49
 -10  -4  -1 2368.46   99.09
 -10  -4  -1 2423.36   98.79
  10  -4   1 2440.56   97.99
  10  -4   1 2362.76   98.89
 -10  -4  -1 2402.96   98.29
  10  -4   1 2478.25   98.99
 -10  -4  -1 2377.56   98.59
  10  -4   1 2413.76   99.29
 -10  -4  -1 2479.15   98.89
  10  -4   1 2430.96  100.19
  10  -4   1 2441.46   99.09
  10  -4   1 2354.86   99.09
  10  -4   1 2421.96   98.69
  10   4   1 2362.16   98.59
 -10   4  -1 2385.06   99.49
  10   4   1 2301.57   98.39
 -10   4  -1 2335.57   98.89
 -10   4  -1 2426.36   98.99
  10   4   1 2440.86   99.19
  10   4   1 2353.76   98.29
 -10   4  -1 2286.27   98.89
  10   4   1 2352.56   99.39
  10   4   1 2384.96   98.29
  10   4   1 2376.86   98.79
 -10   4  -1 2345.27   98.89
 -10   4  -1 2429.66   99.09
 -10   4  -1 2397.16   98.29
  12  -4   1  963.80   41.50
  12  -4   1  990.90   40.10
 -12  -4  -1 1021.80   41.20
  12  -4   1  990.80   40.20
 -12  -4  -1  979.20   40.80
 -12  -4  -1  968.00   40.80
  12  -4   1  973.20   41.90
 -12  -4  -1  994.00   41.40
  12  -4   1  955.30   41.20
  12  -4   1  990.60   42.80
 -12  -4  -1  976.80   41.50
 -12  -4  -1  986.40   41.00
 -12  -4  -1  992.00   41.80
  12  -4   1  925.91   41.90
  12  -4   1  969.60   41.70
  12  -4   1 1008.70   41.50
 -12  -4  -1 1005.40   41.40
  12   4   1  963.20   42.10
  12   4   1  951.30   41.10
 -12   4  -1 1023.20   40.90
 -12   4  -1 1029.30   42.30
 -12   4  -1  997.00   41.70
  12   4   1  965.00   40.70
  12   4   1  972.70   40.70
 -12   4  -1  976.10   41.70
 -12   4  -1  951.50   41.60
 -12   4  -1  966.10   41.50
  12   4   1  981.70   41.60
  12   4   1  927.21   41.70
 -12   4  -1  960.00   41.60
 -12   4  -1 1007.10   40.60
  12   4   1  977.10   40.80
  12   4   1  972.50   40.80
  14  -4   1  183.58    9.40
  14  -4   1  160.58    9.90
 -14  -4  -1  156.38    8.70
 -14  -4  -1  170.58    9.70
  14  -4   1  146.69   10.60
 -14  -4  -1  150.38    8.80
 -14  -4  -1  168.58   10.50
  14  -4   1  166.18   11.20
  14  -4   1  138.49    8.90
 -14  -4  -1  169.98   10.00
  14  -4   1  154.48   12.90
  14  -4   1  139.29   13.60
  14  -4   1  163.98   10.80
 -14  -4  -1  180.18   10.80
 -14  -4  -1  167.58    8.00
 -14  -4  -1  158.88    9.50
 -14   4  -1  171.08   11.30
 -14   4  -1  163.68    9.70
 -14   4  -1  148.69    8.10
  14   4   1  158.88    9.70
  14   4   1  164.48   10.80
  14   4   1  166.98   10.60
 -14   4  -1  175.18   10.20
  14   4   1  146.89    7.90
  14   4   1  152.68    8.80
  14   4   1  150.78    8.00
 -14   4  -1  174.98   11.30
 -14   4  -1  150.18   10.90
 -14   4  -1  155.68   11.10
  14   4   1  149.59    8.20
 -14   4  -1  168.38    7.70
  14   4   1  155.38    8.90
 -16  -4  -1   44.20    6.60
 -16  -4  -1   35.80    4.10
  16  -4   1   50.99    5.60
 -16  -4  -1   41.50    4.90
  16  -4   1   32.60    6.40
 -16  -4  -1   43.30    7.70
  16  -4   1   39.60    7.80
 -16  -4  -1   36.80    6.30
 -16  -4  -1   45.70    7.30
  16  -4   1   51.19    9.00
 -16  -4  -1   36.90    4.00
  16  -4   1   41.90    8.00
  16  -4   1   52.29    7.20
  16  -4   1   51.19    6.30
 -16  -4  -1   55.19    6.20
 -16  -4  -1   46.50    5.10
 -16   4  -1   39.20    8.10
  16   4   1   37.50    5.00
  16   4   1   46.60    6.10
  16   4   1   36.20    4.00
  16   4   1   44.30    4.20
  16   4   1   39.00    7.50
 -16   4  -1   34.20    6.50
 -16   4  -1   37.10    8.00
 -16   4  -1   45.10    6.10
  16   4   1   31.00    7.20
  16   4   1   47.40    7.20
 -16   4  -1   43.00    4.00
 -16   4  -1   36.50    6.60
 -16   4  -1   54.69    8.90
 -16   4  -1   42.60    5.00
  18  -4   1   66.29    8.20
  18  -4   1   63.29    9.70
 -18  -4  -1   62.39    9.70
 -18  -4  -1   82.49    7.80
  18  -4   1   76.89    7.90
  18  -4   1   66.19    9.20
  18  -4   1   76.59    8.10
  18  -4   1   81.29    8.60
 -18  -4  -1   83.69    8.10
 -18  -4  -1   83.99    6.30
 -18  -4  -1   72.29    6.60
 -18  -4  -1   69.39    7.80
  18   4   1   86.49    9.40
 -18   4  -1   85.99    8.70
  18   4   1   79.19    5.90
 -18   4  -1  101.89   11.20
 -18   4  -1   78.19    6.40
 -18   4  -1   69.39    9.90
 -18   4  -1   66.79   10.10
 -18   4  -1   76.49    8.50
  18   4   1   88.39   10.80
 -18   4  -1   73.09    5.90
 -18   4  -1   60.29    8.20
  18   4   1   63.09    7.30
 -20  -4  -1  423.56   18.50
  20  -4   1  431.46   22.20
 -20  -4  -1  435.76   19.90
 -20  -4  -1  428.06   22.70
  20  -4   1  424.06   23.40
  20  -4   1  396.26   20.80
  20  -4   1  415.06   20.90
 -20  -4  -1  428.96   20.30
 -20  -4  -1  449.86   22.10
 -20  -4  -1  454.85   21.40
  20  -4   1  397.36   23.10
 -20  -4  -1  398.26   23.70
  20  -4   1  447.76   23.10
 -20  -4  -1  433.66   21.60
 -20  -4  -1  422.36   20.20
  20  -4   1  421.56   27.40
  20   4   1  454.15   21.60
  20   4   1  457.75   20.50
 -20   4  -1  455.55   23.60
 -20   4  -1  426.16   21.30
 -20   4  -1  468.55   22.10
 -20   4  -1  444.26   18.90
  20   4   1  422.76   23.00
 -20   4  -1  441.76   22.40
 -20   4  -1  417.66   19.80
  20   4   1  413.66   19.10
  20   4   1  436.46   19.70
  20   4   1  404.16   22.50
 -20   4  -1  457.55   26.10
  22  -4   1   35.80   11.20
 -22  -4  -1   26.00    7.30
  22  -4   1   23.50   11.90
 -22  -4  -1   16.50    9.20
 -22  -4  -1   24.50    3.10
 -22  -4  -1   29.10   13.00
  22  -4   1   24.00    9.00
 -22  -4  -1   16.30    8.80
 -22  -4  -1   24.00    5.60
  22  -4   1   16.80   12.70
 -22   4  -1   28.60   10.10
 -22   4  -1   19.30   15.00
 -22   4  -1   21.20    4.40
 -22   4  -1   20.00    9.30
  22   4   1   14.90   10.90
 -22   4  -1   30.30    5.90
  22   4   1   23.40   10.80
  22   4   1   24.60    5.20
  22   4   1   15.40   12.10
 -22   4  -1   32.30    8.40
  24  -4   1  747.43   33.30
 -24  -4  -1  655.73   34.10
 -24  -4  -1  730.53   33.60
 -24  -4  -1  658.43   32.20
  24  -4   1  757.12   35.50
  24  -4   1  666.63   36.20
  24  -4   1  702.63   37.10
 -24  -4  -1  734.33   34.80
 -24  -4  -1  617.54   32.70
 -24  -4  -1  753.52   31.90
  24  -4   1  769.32   33.00
  24   4   1  695.83   35.00
 -24   4  -1  698.83   30.40
 -24   4  -1  720.73   31.70
  24   4   1  702.13   32.30
 -24   4  -1  758.62   33.60
 -24   4  -1  754.92   34.30
  24   4   1  675.13   38.80
  24   4   1  699.53   31.90
  24   4   1  690.43   35.10
  24   4   1  725.13   30.70
 -24   4  -1  658.83   34.70
  26  -4   1   47.50   18.10
 -26  -4  -1   60.59   11.20
 -26  -4  -1   64.69    8.40
  26  -4   1   68.59   16.60
 -26  -4  -1   67.89   14.20
  26  -4   1   69.89   11.50
  26  -4   1   61.69   12.60
  26  -4   1   42.40   14.50
 -26  -4  -1   68.49   10.40
 -26  -4  -1   52.69   13.30
  26   4   1   61.89   14.60
 -26   4  -1   61.69   14.20
  26   4   1   68.29    7.70
  26   4   1   44.40   11.40
  26   4   1   76.19   15.30
 -26   4  -1   86.49   13.30
 -26   4  -1   43.40   11.80
 -26   4  -1   63.29   19.80
  26   4   1   52.39   10.10
  28  -4   1   49.20   17.60
  28  -4   1   20.90   14.40
  28  -4   1   16.60   19.60
 -28  -4  -1   32.20   13.20
  28  -4   1   34.80   19.20
  28  -4   1   31.00   12.70
 -28  -4  -1   15.00   15.80
 -28  -4  -1   31.10   14.90
 -28  -4  -1   27.80   11.30
 -28  -4  -1   27.40    9.00
 -28   4  -1   36.90   17.30
  28   4   1   43.30   17.10
  28   4   1   34.70   18.80
 -28   4  -1   23.80   15.30
 -28   4  -1   33.00    9.50
  28   4   1   29.80   11.20
  28   4   1   21.00   10.90
 -28   4  -1   31.30   13.30
 -28   4  -1   10.80   17.50
 -28   4  -1   20.90   23.10
 -29  -5   1   35.40   16.70
  29  -5  -1   39.00   14.00
  29  -5  -1   23.20   20.90
 -29  -5   1   26.70   15.60
 -29  -5   1   28.60   10.60
 -29  -5   1   28.00   17.00
  29  -5  -1   24.80   18.50
  29  -5  -1   28.60   21.00
  29  -5  -1   34.90   15.30
 -29   5   1   33.40   10.40
 -29   5   1   62.89   17.90
  29   5  -1   32.90   12.00
 -29   5   1   44.50   14.80
  29   5  -1   32.30   18.40
 -29   5   1   38.00   18.00
 -29   5   1   59.49   27.80
  29   5  -1   20.40   11.00
  29   5  -1   27.40   18.00
  27  -5  -1  160.68   21.40
  27  -5  -1  157.08   15.30
 -27  -5   1  139.49   17.40
  27  -5  -1  121.89   13.60
 -27  -5   1  136.99   16.20
 -27  -5   1  124.39   13.40
  27  -5  -1  168.38   19.00
 -27  -5   1  129.69   13.10
  27   5  -1  122.29   12.60
  27   5  -1  131.69   17.50
 -27   5   1  128.39   24.60
 -27   5   1  114.49   15.60
 -27   5   1  124.89   14.50
  27   5  -1  101.49   17.40
 -27   5   1  118.99   16.50
  27   5  -1  143.09   14.00
 -27   5   1  144.39   13.10
  27   5  -1  117.69   17.30
  27   5  -1  150.88   12.50
 -25  -5   1   76.89   12.80
  25  -5  -1   85.69   16.60
 -25  -5   1   70.79   14.00
  25  -5  -1   44.20   11.30
  25  -5  -1   48.30   11.00
  25  -5  -1   65.29   14.60
  25  -5  -1   74.89   13.10
 -25  -5   1   56.09   10.90
 -25  -5   1   62.89    8.60
 -25  -5   1   46.70   16.40
 -25  -5   1   64.99   10.00
 -25  -5   1   72.59    8.50
  25  -5  -1   88.99   16.10
 -25   5   1   85.19   14.10
  25   5  -1   58.49    8.10
  25   5  -1   52.49    9.60
  25   5  -1   81.39   14.30
 -25   5   1   57.99    8.20
  25   5  -1   63.19   14.30
 -25   5   1   58.49   13.60
  25   5  -1   61.89   14.20
 -25   5   1   54.49    6.90
  25   5  -1   55.19    7.80
  25   5  -1   60.89   13.70
 -25   5   1   71.79   11.70
 -25   5   1   46.60   17.30
 -23  -5   1  225.98   17.20
  23  -5  -1  260.07   19.50
  23  -5  -1  241.28   20.90
 -23  -5   1  282.17   20.30
 -23  -5   1  253.27   14.50
  23  -5  -1  228.78   17.80
 -23  -5   1  250.97   14.40
  23  -5  -1  233.88   15.90
 -23  -5   1  239.38   12.90
 -23  -5   1  260.27   15.80
 -23  -5   1  260.47   15.70
 -23  -5   1  243.78   18.80
  23   5  -1  254.47   15.20
  23   5  -1  282.27   19.30
  23   5  -1  256.97   19.10
 -23   5   1  233.38   14.10
 -23   5   1  253.37   12.80
  23   5  -1  246.38   14.00
  23   5  -1  266.77   19.00
 -23   5   1  285.37   17.00
 -23   5   1  242.18   24.30
  23   5  -1  259.07   13.20
  21  -5  -1  113.09   12.10
 -21  -5   1   94.39    9.00
 -21  -5   1   83.09    8.60
 -21  -5   1  103.59   11.00
 -21  -5   1   85.29    8.80
  21  -5  -1   94.79   10.70
 -21  -5   1  114.09   11.60
  21  -5  -1  107.19   13.20
 -21  -5   1   99.29    8.70
  21  -5  -1   98.69   10.50
  21  -5  -1  126.09   12.60
  21  -5  -1   92.39   10.70
 -21   5   1   99.29   10.10
  21   5  -1  109.09   13.40
  21   5  -1   87.29    8.20
  21   5  -1  104.59    7.90
 -21   5   1   73.09   13.30
 -21   5   1   82.69    8.50
  21   5  -1  116.49   11.70
 -21   5   1   91.79   10.80
 -21   5   1   92.89   11.40
  21   5  -1  100.49   11.50
  21   5  -1  122.89    9.90
  21   5  -1  116.19   13.20
 -21   5   1   94.69    7.40
 -19  -5   1   -1.40    4.60
 -19  -5   1    1.60    4.40
 -19  -5   1   -4.00    9.20
  19  -5  -1    3.70    5.90
 -19  -5   1   -2.60    8.10
 -19  -5   1  -10.90    6.00
  19  -5  -1    5.40    7.90
 -19  -5   1    1.50   12.30
 -19  -5   1   -2.90    6.00
  19  -5  -1   -2.00    9.90
  19  -5  -1    9.80    8.70
  19   5  -1   -2.50    3.70
 -19   5   1  -10.10   10.00
  19   5  -1    1.20    5.00
  19   5  -1   -2.00    8.20
 -19   5   1   -0.20    3.70
  19   5  -1    2.50    5.50
 -19   5   1    0.70   12.10
 -19   5   1    1.60    6.80
  19   5  -1   -3.00    8.20
 -19   5   1   14.80   14.40
 -19   5   1    0.30    4.40
  19   5  -1   -0.40    4.30
 -19   5   1    7.70    8.60
 -19   5   1   -1.00   10.10
  19   5  -1   -0.10    5.60
 -17  -5   1   65.59    6.20
  17  -5  -1   59.49    7.90
 -17  -5   1   51.99    6.10
 -17  -5   1   68.49    8.30
  17  -5  -1   61.79    6.80
  17  -5  -1   63.59    6.60
 -17  -5   1   55.59   11.00
 -17  -5   1   60.99    5.40
 -17  -5   1   69.99    7.40
 -17  -5   1   56.79    7.70
  17  -5  -1   62.19    9.00
  17  -5  -1   61.49   10.40
  17  -5  -1   61.79    8.60
  17  -5  -1   60.29    8.50
 -17  -5   1   67.69    9.40
 -17   5   1   54.79    9.40
 -17   5   1   71.09    6.20
  17   5  -1   64.99    5.20
 -17   5   1   77.59    8.40
  17   5  -1   57.19    8.40
  17   5  -1   55.59    6.40
  17   5  -1   51.59    5.00
 -17   5   1   58.29    5.40
  17   5  -1   61.49    6.90
 -17   5   1   60.79    8.00
 -17   5   1   48.80    9.70
 -17   5   1   71.49    8.10
  17   5  -1   51.99    8.20
  17   5  -1   48.70    8.20
 -17   5   1   72.09   10.20
  17   5  -1   59.59    6.30
  15  -5  -1  482.75   21.20
 -15  -5   1  467.05   21.80
  15  -5  -1  456.15   21.70
  15  -5  -1  488.95   23.80
 -15  -5   1  463.95   23.00
  15  -5  -1  473.45   22.40
  15  -5  -1  495.55   22.20
  15  -5  -1  497.35   22.00
 -15  -5   1  468.65   20.40
  15  -5  -1  491.85   22.60
 -15  -5   1  464.55   22.10
 -15  -5   1  452.05   23.10
 -15  -5   1  458.05   21.00
 -15  -5   1  464.65   20.80
 -15   5   1  489.85   22.10
  15   5  -1  472.35   22.30
  15   5  -1  469.55   20.10
 -15   5   1  444.16   22.40
  15   5  -1  466.05   22.10
  15   5  -1  477.75   20.30
  15   5  -1  496.25   21.00
 -15   5   1  474.55   21.70
  15   5  -1  462.25   22.50
  15   5  -1  459.45   19.90
 -15   5   1  441.06   23.20
 -15   5   1  464.85   20.60
 -15   5   1  461.65   22.40
  15   5  -1  477.15   20.60
 -15   5   1  491.05   20.30
 -15   5   1  458.25   22.00
 -13  -5   1   98.09    6.00
 -13  -5   1   86.09    7.30
  13  -5  -1   88.79    9.60
 -13  -5   1   91.49   10.00
 -13  -5   1  115.49   11.30
  13  -5  -1   97.09    7.00
 -13  -5   1  117.99    8.30
 -13  -5   1  104.79    7.90
 -13  -5   1  105.19    6.30
  13  -5  -1  110.89    8.80
  13  -5  -1   93.69    9.00
 -13  -5   1  106.99    6.70
  13  -5  -1   91.99    7.50
  13  -5  -1   99.89    8.80
 -13  -5   1   99.49    6.80
  13   5  -1  102.09    6.80
 -13   5   1  113.39    8.00
  13   5  -1  124.39    7.40
  13   5  -1  111.69    6.50
  13   5  -1  110.09    8.60
  13   5  -1  104.69    5.90
  13   5  -1  103.09    8.70
 -13   5   1  111.69    6.10
 -13   5   1  120.59   10.20
 -13   5   1   95.99    9.60
 -13   5   1   97.59    8.40
  13   5  -1  113.59    5.30
 -13   5   1  100.69    5.70
 -13   5   1  112.29    8.10
  13   5  -1  111.79    5.30
  13   5  -1   99.69    8.60
  13   5  -1   94.49   10.20
 -13   5   1  102.49    9.60
 -11  -5   1  151.58    7.20
  11  -5  -1  135.99    9.10
  11  -5  -1  148.49    6.40
 -11  -5   1  156.88    7.60
 -11  -5   1  153.88    7.50
 -11  -5   1  141.09    8.00
 -11  -5   1  148.49    7.00
 -11  -5   1  156.48    9.00
 -11  -5   1  145.29   11.00
  11  -5  -1  150.28   12.80
  11  -5  -1  135.79    7.80
  11  -5  -1  138.89    8.30
  11  -5  -1  142.59    8.30
 -11  -5   1  154.08    8.80
  11  -5  -1  154.98    9.40
  11  -5  -1  154.78    9.70
 -11  -5   1  127.49   10.30
  11  -5  -1  132.69    8.90
  11   5  -1  133.59    7.00
  11   5  -1  139.29    9.00
 -11   5   1  144.49    9.20
 -11   5   1  145.69    6.40
  11   5  -1  137.89    6.50
  11   5  -1  137.09    7.50
 -11   5   1  136.89    9.70
 -11   5   1  144.49   10.50
  11   5  -1  145.29    8.00
  11   5  -1  126.89    8.30
  11   5  -1  149.59   11.20
 -11   5   1  133.59    9.40
 -11   5   1  146.69    7.40
 -11   5   1  147.69    7.10
 -11   5   1  157.88    8.60
  11   5  -1  133.99    7.60
   9  -5  -1  793.32   33.50
   9  -5  -1  772.72   33.30
   9  -5  -1  789.02   33.60
  -9  -5   1  737.33   32.60
  -9  -5   1  779.62   32.50
   9  -5  -1  785.72   33.40
   9  -5  -1  842.62   33.30
   9  -5  -1  791.02   33.00
  -9  -5   1  781.92   33.90
  -9  -5   1  832.02   33.20
   9  -5  -1  794.12   34.80
   9  -5  -1  803.62   32.40
   9  -5  -1  819.92   33.20
  -9  -5   1  823.42   32.90
  -9   5   1  808.32   33.00
   9   5  -1  773.32   33.40
   9   5  -1  776.52   32.80
  -9   5   1  833.02   33.60
  -9   5   1  747.73   33.50
   9   5  -1  790.22   32.30
  -9   5   1  755.12   32.70
  -9   5   1  777.52   32.40
   9   5  -1  743.33   34.10
  -9   5   1  802.12   34.30
   9   5  -1  773.42   32.40
  -9   5   1  770.52   33.30
   9   5  -1  688.73   33.40
   9   5  -1  787.92   32.70
   9   5  -1  757.42   32.90
   7  -5  -1    2.90    2.80
   7  -5  -1    8.70    3.40
   7  -5  -1    7.90    3.20
   7  -5  -1   12.10    4.10
  -7  -5   1    2.00    2.30
   7  -5  -1    6.20    2.10
  -7  -5   1    6.40    2.70
   7  -5  -1    2.40    1.90
   7  -5  -1    3.70    1.50
  -7  -5   1    5.00    1.70
   7  -5  -1    2.50    3.50
  -7  -5   1    4.40    2.20
  -7  -5   1    3.90    4.80
  -7  -5   1    3.30    2.00
   7  -5  -1    3.30    2.80
  -7  -5   1    4.10    2.90
  -7  -5   1    6.30    3.40
   7  -5  -1   13.50    6.70
  -7  -5   1    3.70    1.40
   7   5  -1    3.50    1.60
  -7   5   1    7.40    3.60
  -7   5   1    2.80    1.90
  -7   5   1    5.20    3.40
   7   5  -1    4.20    2.90
  -7   5   1    2.60    4.60
   7   5  -1    8.00    2.60
   7   5  -1    6.30    1.50
   7   5  -1    7.00    2.20
  -7   5   1    6.80    1.70
   7   5  -1    1.00    4.50
   7   5  -1    6.10    3.50
  -7   5   1    5.50    1.40
  -5  -5   1  155.68    7.60
   5  -5  -1  157.78    9.80
   5  -5  -1  135.29    7.80
   5  -5  -1  152.98    7.70
  -5  -5   1  158.58    7.70
   5  -5  -1  162.88    7.30
  -5  -5   1  155.78    7.30
  -5  -5   1  156.58    7.20
   5  -5  -1  154.98    8.00
   5  -5  -1  152.98    6.80
  -5  -5   1  157.18    7.70
  -5  -5   1  156.38    7.40
   5  -5  -1  138.59    7.70
  -5  -5   1  149.19    6.70
   5  -5  -1  151.58    7.50
  -5  -5   1  161.78    8.00
  -5  -5   1  146.79    7.20
  -5  -5   1  149.59    8.70
   5  -5  -1  157.78    7.90
  -5   5   1  157.18    7.70
  -5   5   1  147.29    7.00
  -5   5   1  170.08    7.20
   5   5  -1  162.18    7.10
   5   5  -1  173.98    9.20
   5   5  -1  159.38    7.90
  -5   5   1  163.38    8.30
   5   5  -1  152.68    7.40
  -5   5   1  161.58    7.00
  -5   5   1  167.38    9.20
   5   5  -1  161.78    7.10
  -5   5   1  159.88    7.80
   5   5  -1  166.68    8.00
   5   5  -1  155.98    7.20
   5   5  -1  147.99    7.30
  -5   5   1  151.48    6.90
   5   5  -1  138.89    7.70
  -3  -5   1   79.49    5.50
  -3  -5   1   81.49    4.10
  -3  -5   1   85.39    5.00
   3  -5  -1   82.59    5.10
  -3  -5   1   78.89    3.50
  -3  -5   1   82.59    4.30
  -3  -5   1   80.39    4.90
   3  -5  -1   86.89    3.80
   3  -5  -1   92.79    5.10
   3  -5  -1   73.39    6.90
  -3  -5   1   85.59    4.70
   3  -5  -1   77.29    5.10
  -3  -5   1   82.29    6.40
  -3  -5   1   87.39    4.10
  -3  -5   1   75.79    5.10
  -3  -5   1   87.29    3.50
  -3  -5   1   88.09    4.60
   3  -5  -1   79.09    5.30
   3  -5  -1   77.59    4.40
   3  -5  -1   81.09    5.00
   3  -5  -1   78.29    4.30
   3  -5  -1  101.49    5.90
   3   5  -1   76.69    4.90
   3   5  -1   84.79    4.10
  -3   5   1   76.99    4.90
   3   5  -1   85.59    7.40
   3   5  -1   78.79    4.90
  -3   5   1   86.49    4.70
  -3   5   1   82.89    4.10
  -3   5   1   79.89    4.80
  -3   5   1   78.09    5.50
  -3   5   1   84.19    5.40
   3   5  -1   83.29    4.30
   3   5  -1   77.29    4.20
   3   5  -1   95.39    5.50
  -3   5   1   77.89    3.80
  -3   5   1   71.79    4.00
  -3   5   1   82.59    6.50
   3   5  -1   81.89    4.60
  -1  -5   1  136.09    6.20
   1  -5  -1  120.09    6.60
  -1  -5   1  123.59    5.60
   1  -5  -1  124.89    6.00
  -1  -5   1  129.09    7.00
  -1  -5   1  125.89    5.90
  -1  -5   1  116.99    6.60
   1  -5  -1  121.09    7.80
   1  -5  -1  135.89    7.00
   1  -5  -1  125.49    6.30
  -1  -5   1  128.29    5.60
  -1  -5   1  135.99    6.50
  -1  -5   1  138.19    6.60
   1  -5  -1  124.89    6.00
  -1  -5   1  125.59    7.80
   1  -5  -1  137.99    6.90
   1  -5  -1  130.49    6.60
  -1  -5   1  135.29    6.40
  -1   5   1  128.69    6.70
   1   5  -1  134.79    6.00
  -1   5   1  130.39    7.70
   1   5  -1  131.89    7.90
  -1   5   1  128.39    5.50
   1   5  -1  125.99    6.60
  -1   5   1  141.89    7.20
  -1   5   1  136.09    6.20
  -1   5   1  126.49    6.70
  -1   5   1  117.39    6.10
   1   5  -1  146.59    6.30
   1   5  -1  142.39    6.10
  -1   5   1  124.39    5.50
  -1   5   1  134.89    6.10
   1   5  -1  144.19    7.00
  -1   5   1  114.19    6.70
  -1   5   1  142.59    7.10
   1   5  -1  124.99    5.60
   1  -5   1 1838.62   74.19
   1  -5   1 1772.62   73.89
   1  -5   1 1792.52   74.09
  -1  -5  -1 1816.92   74.29
   1  -5   1 1790.82   73.99
  -1  -5  -1 1794.12   73.89
   1  -5   1 1751.32   74.09
   1  -5   1 1797.72   73.49
   1  -5   1 1723.73   74.39
  -1  -5  -1 1713.43   74.29
  -1  -5  -1 1799.52   73.89
  -1  -5  -1 1827.42   74.49
  -1  -5  -1 1851.31   74.19
  -1  -5  -1 1792.42   73.79
  -1  -5  -1 1806.82   73.99
   1  -5   1 1777.52   74.69
  -1  -5  -1 1812.42   74.09
  -1  -5  -1 1826.22   73.79
   1  -5   1 1736.23   73.79
  -1   5  -1 1875.21   74.09
   1   5   1 1720.43   73.89
  -1   5  -1 1754.62   74.69
   1   5   1 1763.92   73.89
  -1   5  -1 1798.82   74.09
  -1   5  -1 1778.32   73.49
  -1   5  -1 1884.31   74.09
   1   5   1 1833.92   73.99
  -1   5  -1 1834.02   73.89
  -1   5  -1 1827.72   73.99
   1   5   1 1843.62   74.09
   1   5   1 1765.52   74.49
  -1   5  -1 1868.41   73.99
  -1   5  -1 1809.02   73.49
  -1   5  -1 1779.22   73.49
   1   5   1 1748.93   73.79
   1   5   1 1697.93   74.39
  -1   5  -1 1831.12   74.19
  -3  -5  -1 1016.60   41.70
  -3  -5  -1 1058.79   41.50
   3  -5   1 1029.00   41.50
   3  -5   1  990.50   41.50
  -3  -5  -1 1009.60   41.10
  -3  -5  -1 1023.40   41.40
  -3  -5  -1  990.20   41.60
   3  -5   1 1051.09   42.10
   3  -5   1 1015.00   41.80
   3  -5   1  969.80   42.00
   3  -5   1  965.50   41.30
   3  -5   1 1105.29   41.30
  -3  -5  -1 1021.80   41.10
  -3  -5  -1 1017.20   41.80
   3  -5   1 1018.90   42.30
  -3  -5  -1 1007.00   42.10
  -3  -5  -1 1062.39   41.70
  -3  -5  -1 1021.30   41.30
   3  -5   1  991.00   41.80
  -3   5  -1  952.90   41.20
   3   5   1  992.80   41.50
  -3   5  -1  958.80   42.50
   3   5   1  997.50   41.50
  -3   5  -1  954.00   41.70
  -3   5  -1 1043.10   41.50
  -3   5  -1  993.10   41.20
  -3   5  -1  962.70   42.20
   3   5   1  930.61   42.00
  -3   5  -1  983.80   41.80
  -3   5  -1 1000.30   41.40
   3   5   1  972.60   41.60
   3   5   1  954.90   41.40
   3   5   1  959.90   42.10
  -3   5  -1 1020.80   41.30
   3   5   1 1004.30   41.40
  -3   5  -1 1011.00   41.50
   3   5   1 1023.90   41.80
  -3   5  -1  990.30   41.80
   3   5   1  976.10   41.50
  -5  -5  -1  612.44   25.50
   5  -5   1  600.14   25.90
  -5  -5  -1  593.24   25.70
   5  -5   1  669.23   25.80
  -5  -5  -1  571.34   25.20
   5  -5   1  556.94   26.40
  -5  -5  -1  600.24   24.80
  -5  -5  -1  603.94   25.40
   5  -5   1  598.04   25.20
  -5  -5  -1  588.74   25.20
  -5  -5  -1  606.24   25.50
   5  -5   1  614.44   25.00
   5  -5   1  642.94   25.90
  -5  -5  -1  570.74   25.60
  -5  -5  -1  592.04   24.80
   5  -5   1  629.74   25.60
   5  -5   1  606.54   25.70
   5  -5   1  596.14   25.10
  -5   5  -1  622.74   25.00
   5   5   1  617.24   25.20
  -5   5  -1  564.74   25.60
   5   5   1  615.44   24.80
  -5   5  -1  582.84   26.20
   5   5   1  592.84   25.00
  -5   5  -1  597.24   24.90
  -5   5  -1  588.74   25.20
  -5   5  -1  583.54   25.60
   5   5   1  622.44   26.10
  -5   5  -1  621.04   25.00
   5   5   1  605.24   25.30
   5   5   1  585.04   25.10
  -5   5  -1  589.24   25.80
   5   5   1  559.34   25.60
   5   5   1  596.44   25.80
  -5   5  -1  600.44   25.20
  -5   5  -1  591.84   25.10
  -7  -5  -1  157.18    7.60
  -7  -5  -1  155.88    7.90
  -7  -5  -1  148.09    8.30
   7  -5   1  171.48   11.40
   7  -5   1  159.68    8.80
  -7  -5  -1  152.08    8.50
  -7  -5  -1  162.78    7.40
   7  -5   1  146.19    8.20
  -7  -5  -1  154.28    8.10
   7  -5   1  156.78    7.80
   7  -5   1  143.39    8.00
   7  -5   1  153.28    7.60
   7  -5   1  167.68    8.20
  -7  -5  -1  157.88    8.20
   7  -5   1  156.08    9.20
  -7  -5  -1  149.29    6.90
  -7   5  -1  165.38    7.10
   7   5   1  162.48    7.20
   7   5   1  139.29    9.00
   7   5   1  167.28    7.50
   7   5   1  162.48    8.80
   7   5   1  171.08    8.10
  -7   5  -1  157.68    7.30
   7   5   1  160.98    7.80
  -7   5  -1  150.88    8.30
   7   5   1  145.29    7.40
  -7   5  -1  164.78    7.10
   7   5   1  148.39    7.50
  -7   5  -1  164.38    8.80
   7   5   1  161.88    7.40
  -7   5  -1  156.08    9.70
  -7   5  -1  149.99    7.90
   9  -5   1   87.49    6.50
   9  -5   1   93.09    4.90
   9  -5   1   97.19    4.80
   9  -5   1   87.29    7.80
  -9  -5  -1   96.19    5.70
  -9  -5  -1   94.29    6.80
  -9  -5  -1   90.09    6.40
  -9  -5  -1  114.99    5.30
   9  -5   1  104.09    9.80
   9  -5   1   99.09    6.40
  -9  -5  -1   94.09    5.80
  -9  -5  -1   85.99    7.10
  -9  -5  -1   96.09    6.30
   9  -5   1   88.49    7.30
   9  -5   1  105.79    6.70
  -9  -5  -1   94.89    6.00
   9  -5   1   94.39    7.80
   9  -5   1  104.59    5.80
  -9  -5  -1   93.29    5.30
   9   5   1   91.49    5.70
   9   5   1   89.39    5.40
  -9   5  -1   96.99    7.20
   9   5   1   96.39    5.40
  -9   5  -1   96.09    6.60
  -9   5  -1   89.19    5.20
  -9   5  -1  107.09    6.00
   9   5   1   95.09    7.90
  -9   5  -1  100.89    7.50
   9   5   1   98.69    5.30
  -9   5  -1   94.39    4.70
  -9   5  -1  101.19    5.40
   9   5   1  105.09    7.20
   9   5   1   94.79    5.20
   9   5   1   94.59    7.20
  -9   5  -1   83.89    7.20
 -11  -5  -1  863.21   36.40
  11  -5   1  802.62   36.30
  11  -5   1  860.51   36.80
 -11  -5  -1  890.51   36.20
 -11  -5  -1  878.01   35.80
 -11  -5  -1  850.81   35.80
  11  -5   1  800.32   36.70
 -11  -5  -1  854.41   36.00
 -11  -5  -1  894.51   36.60
  11  -5   1  876.01   36.90
  11  -5   1  882.71   35.20
  11  -5   1  854.91   35.10
 -11  -5  -1  853.81   36.60
 -11  -5  -1  867.21   35.50
 -11  -5  -1  841.62   35.90
  11  -5   1  841.42   36.50
  11  -5   1  874.41   35.90
  11  -5   1  928.01   37.10
  11  -5   1  792.82   37.80
 -11  -5  -1  861.21   35.50
  11   5   1  843.12   35.60
  11   5   1  824.92   36.90
  11   5   1  882.21   36.70
  11   5   1  840.92   35.60
  11   5   1  840.52   35.50
 -11   5  -1  827.22   36.70
  11   5   1  834.32   35.90
 -11   5  -1  796.12   37.20
  11   5   1  855.01   36.60
 -11   5  -1  820.02   35.60
 -11   5  -1  807.22   35.70
 -11   5  -1  811.82   36.70
  11   5   1  923.61   36.80
 -11   5  -1  886.71   36.40
  13  -5   1   49.90    7.10
  13  -5   1   47.50    7.80
  13  -5   1   51.59    6.40
  13  -5   1   43.20    4.80
  13  -5   1   51.69    5.70
 -13  -5  -1   55.09    5.80
 -13  -5  -1   49.70    5.30
  13  -5   1   46.80    2.80
 -13  -5  -1   49.50    6.30
 -13  -5  -1   48.30    4.00
 -13  -5  -1   59.19    5.50
  13  -5   1   61.09    8.20
 -13  -5  -1   39.70    6.30
 -13  -5  -1   48.40    5.10
 -13  -5  -1   57.49    6.40
  13  -5   1   52.99    6.20
 -13  -5  -1   47.90    4.30
 -13   5  -1   51.19    4.30
 -13   5  -1   54.59    5.00
  13   5   1   46.10    6.60
  13   5   1   50.79    5.30
  13   5   1   52.39    4.20
 -13   5  -1   37.00    6.40
  13   5   1   41.70    4.30
 -13   5  -1   39.80    5.70
 -13   5  -1   38.00    7.30
 -13   5  -1   46.50    7.80
 -13   5  -1   41.10    5.70
  13   5   1   48.10    4.80
  13   5   1   44.50    6.30
  13   5   1   38.90    4.60
  15  -5   1  388.06   19.80
  15  -5   1  417.66   18.60
  15  -5   1  387.56   19.30
 -15  -5  -1  398.26   19.40
  15  -5   1  428.66   20.40
  15  -5   1  432.56   19.30
 -15  -5  -1  388.56   19.20
 -15  -5  -1  432.76   19.80
  15  -5   1  397.36   20.80
 -15  -5  -1  422.36   18.80
 -15  -5  -1  393.46   17.60
 -15  -5  -1  421.36   17.90
  15  -5   1  405.26   21.00
 -15   5  -1  452.95   22.40
 -15   5  -1  410.26   17.50
 -15   5  -1  401.46   19.30
  15   5   1  420.26   18.10
  15   5   1  390.26   17.70
  15   5   1  405.16   19.90
 -15   5  -1  375.66   20.40
 -15   5  -1  391.36   19.10
 -15   5  -1  397.46   17.90
  15   5   1  401.86   17.70
  15   5   1  391.26   18.70
 -15   5  -1  366.86   19.60
  15   5   1  385.06   19.20
  15   5   1  366.56   19.20
  17  -5   1  840.12   39.10
 -17  -5  -1  889.11   37.00
  17  -5   1  929.81   38.50
  17  -5   1  856.61   40.50
  17  -5   1  862.01   38.90
 -17  -5  -1  879.11   38.80
 -17  -5  -1  855.71   37.90
 -17  -5  -1  857.51   38.40
 -17  -5  -1  888.21   38.50
  17  -5   1  855.31   38.10
 -17  -5  -1  891.81   37.90
 -17  -5  -1  843.22   37.20
  17  -5   1  880.81   39.30
 -17   5  -1  862.01   38.50
  17   5   1  920.31   39.30
 -17   5  -1  894.81   38.80
 -17   5  -1  884.21   39.10
 -17   5  -1  882.11   37.20
 -17   5  -1  876.41   36.70
 -17   5  -1  836.92   39.50
  17   5   1  892.41   37.10
  17   5   1  908.31   37.00
 -17   5  -1  853.61   39.00
  17   5   1  853.31   38.90
  17   5   1  893.51   37.60
 -19  -5  -1   15.00    7.60
  19  -5   1    2.60    6.00
 -19  -5  -1   18.30    8.40
 -19  -5  -1    1.30    4.00
 -19  -5  -1   -3.40    7.40
  19  -5   1   -2.60   12.70
 -19  -5  -1   -6.30    7.40
 -19  -5  -1    8.00    5.30
  19  -5   1    5.40    7.50
 -19  -5  -1   -4.20    9.30
  19  -5   1    6.10   10.70
  19   5   1    3.80    4.40
  19   5   1   10.20    8.60
  19   5   1    1.50    7.40
  19   5   1    3.20    4.40
  19   5   1    4.00    8.40
  19   5   1    2.40    5.50
 -19   5  -1   15.40   11.20
 -19   5  -1    1.20   10.50
  19   5   1   -1.70    4.60
 -19   5  -1    4.80    5.30
 -19   5  -1    5.60    3.80
 -19   5  -1    2.50    5.00
 -19   5  -1    0.40    9.20
 -21  -5  -1   30.70   10.00
  21  -5   1   21.90    9.10
 -21  -5  -1   10.90    6.20
 -21  -5  -1   12.70    8.90
  21  -5   1   15.90    8.40
 -21  -5  -1   15.90    6.50
 -21  -5  -1    4.50   11.30
 -21  -5  -1   24.20    8.90
  21  -5   1   14.90    8.90
  21  -5   1   16.50   10.50
  21  -5   1    8.40   11.30
  21  -5   1   19.90   11.70
 -21  -5  -1    4.30    8.10
 -21  -5  -1    9.20    6.40
 -21  -5  -1   14.50    5.20
 -21   5  -1   -2.80   12.10
 -21   5  -1   11.90    9.60
 -21   5  -1   10.50    5.40
  21   5   1   17.60    6.90
 -21   5  -1   17.00    9.20
 -21   5  -1    9.80    4.70
 -21   5  -1   17.90    8.10
  21   5   1   -2.10    9.90
  21   5   1   15.80   10.10
  21   5   1   16.20    5.90
  21   5   1   29.10    9.60
  21   5   1   15.40    5.10
 -23  -5  -1   40.80    7.10
  23  -5   1   61.89   14.50
 -23  -5  -1   44.60   11.60
 -23  -5  -1   26.00    9.30
 -23  -5  -1   52.69    8.20
  23  -5   1   36.80    9.20
  23  -5   1   52.69   14.10
  23  -5   1   33.50   13.40
  23  -5   1   49.40   12.60
 -23  -5  -1   50.59   10.80
 -23  -5  -1   44.10   10.90
 -23  -5  -1   44.80    7.80
  23   5   1   43.80   12.40
 -23   5  -1   52.49   13.40
  23   5   1   46.80    6.30
  23   5   1   34.80    7.40
 -23   5  -1   32.00    7.50
 -23   5  -1   44.20    6.10
 -23   5  -1   54.29   16.80
 -23   5  -1   57.89   10.20
  23   5   1   35.00   12.30
  23   5   1   35.60    8.20
  25  -5   1   58.19   18.30
  25  -5   1   66.09   12.50
 -25  -5  -1   53.29   10.40
 -25  -5  -1   53.69   12.20
  25  -5   1   67.89   16.30
 -25  -5  -1   70.59   14.20
 -25  -5  -1   78.99    8.20
  25  -5   1   68.49   14.80
[truncated: 6,760,547 more chars]
